# Supplementary material for: Application of RNA-Seq Technology for Screening Reproduction-Related Differentially Expressed Genes in Tibetan and Yorkshire Pig Ovarian Tissue
Source: Vet Sci. 2024 Jun 21;11(7):283. doi: 10.3390/vetsci11070283 (PMC11281381; doi:10.3390/vetsci11070283)
Supplement: Supplementary file 1 [file vetsci-11-00283-s001.zip]

Archive with 1 entries (1 files):
- vetsci-2976555-supplementary.xls
