# Supplementary material for: Application of RNA-Seq Technology for Screening Reproduction-Related Differentially Expressed Genes in Tibetan and Yorkshire Pig Ovarian Tissue
Source: Vet Sci. 2024 Jun 21;11(7):283. doi: 10.3390/vetsci11070283 (PMC11281381; doi:10.3390/vetsci11070283)
Supplement: Supplementary file 1 [file vetsci-11-00283-s001.zip › vetsci-2976555-supplementary.xls]

gene_id	YP_1	YP_4	YP_5	YP_6	YP_7	YP_8	TP_1	TP_2	TP_4	TP_5	TP_6	TP_8	YP	TP	log2FoldChange	pvalue	padj	gene_name	gene_chr	gene_start	gene_end	gene_strand	gene_length	gene_biotype	gene_description	tf_family
novel.1192	2.13738568272658	7.20580862422124	2.59175952044869	6.05432028692627	0.823235593168848	5.36513961219794	400.352414268942	938.855664148666	829.575915275533	533.67166867329	792.358079006308	130.801998406031	4.02960821994826	604.269289963128	-7.27026690623575	2.43760937971833e-37	4.25484717229835e-33	-	AEMK02000380.1	5897	11027	+	5131	-	-	-
ENSSSCG00000018080	812.206559436101	16.4704197125057	687.680192759054	2585.19476251752	891.564147401862	11148.7601141473	20.8328179370717	23.659592910963	26.7980983867096	14.8931628466965	2.93828706677247	1.72107892639514	2690.31269932906	15.1405063457681	7.47655234549836	9.24310330722024e-16	8.06691841137646e-12	ATP8	MT	8959	9162	+	204	protein_coding	mitochondrially encoded ATP synthase membrane subunit 8 [Source:VGNC Symbol;Acc:VGNC:99789]	-
ENSSSCG00000018072	126.105755280868	0	118.35701810049	82.3387559021972	89.7326796554044	185.097316620829	0	0	0	0	0	0	100.271920926632	0	9.14623857322362	2.64368398917664e-13	1.53818346770261e-09	-	MT	6272	6346	-	75	Mt_tRNA	-	-
ENSSSCG00000034866	0	1.02940123203161	0	2.42172811477051	0	4.02385470914846	18.1154938583232	45.1683137391111	44.2751190736942	51.2986720275101	93.0457571144614	20.6529471167417	1.24583067599176	45.4260504883069	-5.37641948090528	2.38153864792965e-11	1.0392439274903e-07	-	AEMK02000380.1	11043	65493	-	1631	protein_coding	-	-
novel.1256	18.1677783031759	53.5288640656435	69.1135872119652	107.766901107288	86.439737282729	8.04770941829691	259.051562174022	391.458719072296	584.897625657749	2176.05657148954	1616.05788672486	671.220781294105	57.1774295648497	949.790524402095	-4.05213977009278	5.11061230769765e-11	1.78411475661725e-07	-	X	59298611	59307171	+	8434	-	-	-
ENSSSCG00000003109	629.460083562978	698.96343654946	421.592881992988	665.975231561889	588.613449115726	580.776363020427	264.486210331518	334.460608877704	258.659906167371	263.939941560899	206.65952369633	240.090510232122	597.563574300578	261.382783477657	1.1929623000977	3.8560557365016e-10	1.12179088134392e-06	TMEM160	6	52874828	52877190	-	681	protein_coding	transmembrane protein 160 [Source:VGNC Symbol;Acc:VGNC:94100]	-
ENSSSCG00000018079	16.0303926204494	1.02940123203161	107.126060178546	285.76391754292	97.141799993924	1814.75847382595	0	1.07543604140741	0	0	0	0	386.975007565637	0.179239340234568	10.6138263735379	6.57477267124276e-10	1.63946652823632e-06	-	MT	8891	8957	+	67	Mt_tRNA	-	-
ENSSSCG00000045735	305.646152629901	1914.68629157879	881.198236952556	1348.90255992717	936.01886943298	1183.01328448965	214.66860222113	257.02921389637	133.990491933548	273.041318856102	196.865233473755	265.046154664852	1094.91089916851	223.440169174293	2.29215545464671	1.19742222734932e-09	2.61262562229779e-06	-	18	50450274	50463847	+	4969	lncRNA	-	-
ENSSSCG00000031280	2822.41779404045	2204.9774390117	1374.49646567796	2250.99628267919	1648.9408931172	2665.13310235933	655.780877671299	958.213512894	743.355946553076	796.784212298261	563.171687798056	973.270132876452	2161.16032948097	781.762728348524	1.46670983839692	1.48675271519038e-09	2.88347429373867e-06	MRPL57	11	1321085	1321828	+	636	protein_coding	mitochondrial ribosomal protein L57 [Source:VGNC Symbol;Acc:VGNC:90378]	-
ENSSSCG00000036961	0	7.20580862422124	7.77527856134609	4.84345622954101	6.58588474535078	2.68256980609897	23.5501420158201	21.5087208281481	57.0916009108162	69.5014266179169	79.3337508028566	37.0031969174955	4.84883299442635	47.9981396821756	-3.27649153906828	4.82774747751362e-09	8.42683322200003e-06	PCDHB7	2	142882725	142885486	+	1791	protein_coding	protocadherin beta 7 [Source:HGNC Symbol;Acc:HGNC:8692]	-
ENSSSCG00000015498	205.189025541752	223.380067350858	253.128513163823	366.891809387732	291.425399981772	296.423963573936	494.552982332223	592.565258815481	674.612998517603	566.767586110393	672.867738290895	561.932269468013	272.739796499979	593.883138922435	-1.12349952331969	5.78758142609226e-09	9.18383943567639e-06	RC3H1	9	116209094	116292366	-	6387	protein_coding	ring finger and CCCH-type domains 1 [Source:VGNC Symbol;Acc:VGNC:92168]	-
ENSSSCG00000001847	170.990854618126	83.38149979456	92.4394228960035	230.064170903198	118.545925416314	197.168880748274	40.7598611812272	48.3946218633333	51.265927348488	47.1616823478722	33.3005867567546	36.1426574542979	148.765125729413	42.8375561586622	1.7944045813651	1.32022676965049e-08	1.9203798553541e-05	MESP1	7	55322010	55325732	-	1848	protein_coding	mesoderm posterior bHLH transcription factor 1 [Source:VGNC Symbol;Acc:VGNC:90148]	bHLH
ENSSSCG00000016395	222.288111003564	291.320548664944	286.821386929656	345.096256354797	314.4759965905	229.359718421462	513.574250883462	494.700579047407	520.815216472139	678.466307460617	740.448340826661	658.312689346141	281.560336327487	601.052897339405	-1.09371045946218	1.95691636065077e-08	2.62753654424301e-05	RIF1	15	774189	832010	-	8810	protein_coding	replication timing regulatory factor 1 [Source:VGNC Symbol;Acc:VGNC:95990]	-
ENSSSCG00000009445	312.058309678081	14.4116172484425	25.0536753643374	106.556037049902	125.955045754834	9.3889943213464	5.43464815749695	5.37718020703704	1.16513471246564	0	0	0	98.9039465694905	1.99616051283327	5.64782377624385	2.27040505094043e-08	2.83070858315465e-05	PCDH8	11	26127399	26132123	-	4045	protein_coding	protocadherin 8 [Source:HGNC Symbol;Acc:HGNC:8660]	-
ENSSSCG00000004017	1383.95722956546	638.228763859595	212.524280676793	250.648859878747	218.980667782914	119.374356371404	47.1002840316403	72.0542147742963	12.816481837122	49.6438761556549	12.7325772893473	67.1220781294105	470.619026355819	43.5782520362452	3.431352186414	2.92724798654142e-08	3.35068439619526e-05	-	1	1509504	1521669	+	3261	protein_coding	FERM domain containing 1 [Source:VGNC Symbol;Acc:VGNC:88236]	-
novel.1081	0	3.08820369609482	0	6.05432028692627	0	4.02385470914846	11.7750710079101	35.4893893664444	103.696989409442	23.1671422059723	131.243488982503	29.2583417487174	2.19439644869492	55.7717371201649	-4.74680076125021	4.66720718318673e-08	4.79212361073673e-05	-	8	44120234	44124163	-	2705	-	PF14802:TMEM192 family	-
ENSSSCG00000011767	259.69236045128	304.702764681355	367.165932063565	307.559470575854	302.127462692967	265.574410803798	572.449605923013	506.530375502889	675.778133230069	897.726760481426	1083.24849861678	608.401400480682	301.137066878137	724.022462372477	-1.26504804105177	6.48771242305933e-08	6.12341938572525e-05	TTC14	13	118614425	118638072	+	6744	protein_coding	tetratricopeptide repeat domain 14 [Source:VGNC Symbol;Acc:VGNC:94535]	-
ENSSSCG00000017925	26.7173210340823	49.411259137517	17.2783968029913	18.1629608607788	32.1061881335851	111.326646953107	4.5288734645808	2.15087208281481	5.82567356232818	4.96438761556549	3.91771608902995	7.74485516877813	42.500462153677	4.85539633051623	3.1144557237624	6.68244382771115e-08	6.12341938572525e-05	SLC16A11	12	52440113	52442435	-	1547	protein_coding	solute carrier family 16 member 11 [Source:VGNC Symbol;Acc:VGNC:92939]	-
ENSSSCG00000033788	376.179880159878	351.025820122777	266.951230606216	439.543652830847	284.016279643252	343.368935180668	111.410287228688	193.578487453333	175.935341582311	91.013772952034	116.552053648641	136.825774648414	343.514299757273	137.55261958557	1.32242383633128	7.01623533168176e-08	6.12341938572525e-05	OXLD1	12	1232816	1234380	+	692	protein_coding	oxidoreductase like domain containing 1 [Source:VGNC Symbol;Acc:VGNC:91114]	-
ENSSSCG00000037850	3.20607852408987	7.20580862422124	4.31959920074783	18.1629608607788	7.40912033851963	16.0954188365938	70.6504260474604	97.864679768074	111.852932396701	25.649336013755	66.6011735135092	26.6767233591247	9.39983106415853	66.5492118497707	-2.84828165836528	9.20149070422404e-08	7.27523266130946e-05	-	AEMK02000139.1	21596	22057	-	462	protein_coding	-	-
ENSSSCG00000018073	16.0303926204494	0	38.8763928067304	25.4281452050903	27.9900101677408	59.0165357341774	0	1.07543604140741	0	0.827397935927582	0	0	27.8902460890314	0.317138996222498	6.33679989415793	1.00276011311328e-07	7.29299073933012e-05	-	MT	6379	6444	-	66	Mt_tRNA	-	-
ENSSSCG00000017508	254.348896244463	489.994986447044	205.612921955596	85.971348074353	90.5559152485733	274.963405125145	51.6291574962211	45.1683137391111	32.6237719490378	72.8110183616272	37.2183028457846	21.5134865799393	233.574578849196	43.4940084952868	2.42291375655231	1.144545993215e-07	7.99122012462712e-05	STAC2	12	23004720	23022210	+	3946	protein_coding	SH3 and cysteine rich domain 2 [Source:VGNC Symbol;Acc:VGNC:93522]	-
ENSSSCG00000010610	0	0	0.863919840149565	0	0	0	7.24619754332927	23.659592910963	54.7613314858849	19.857550462262	10.7737192448324	1.72107892639514	0.143986640024928	19.6699117622778	-6.19600100638526	1.31450622940368e-07	8.82488701316971e-05	-	14	115191135	115196783	+	654	protein_coding	-	-
ENSSSCG00000002279	243.66196783083	217.203659958669	1.72783968029913	4.84345622954101	7.40912033851963	88.524803601266	2.71732407874848	1.07543604140741	1.16513471246564	4.13698967963791	4.89714511128744	2.58161838959271	93.8951412731875	2.7622746688566	5.0738547267342	1.85738619642564e-07	0.000113087494884896	GPX2	7	89007369	89011620	-	1066	protein_coding	glutathione peroxidase 2 [Source:VGNC Symbol;Acc:VGNC:88653]	-
ENSSSCG00000035249	2814.93694415091	2934.82291252211	1532.59379642533	495.243399470569	1920.60863886292	1121.31417894937	365.932975938128	587.188078608444	555.769257846109	420.318151451212	401.56589912557	390.684916291697	1803.2533117302	453.576546543527	1.99159588599561	2.23885108927226e-07	0.000126061760526604	GADD45G	14	1165982	1167538	+	1087	protein_coding	growth arrest and DNA damage inducible gamma [Source:VGNC Symbol;Acc:VGNC:88318]	-
ENSSSCG00000036434	1473.72742823998	976.901769197993	685.088433238605	758.000899923169	732.679677920274	863.787477563869	429.337204442259	377.478050534	284.292869841615	484.855190453563	351.615018990438	357.123877226992	915.030947680648	380.783701914811	1.2640079033387	2.44057932151274e-07	0.00013312597517814	TPGS1	2	77775303	77783424	-	2135	protein_coding	tubulin polyglutamylase complex subunit 1 [Source:VGNC Symbol;Acc:VGNC:94335]	-
ENSSSCG00000017814	290.684452850815	191.468629157879	14.6866372825426	72.6518434431152	37.868837285767	139.493629917146	7.24619754332927	32.2630812422222	5.82567356232818	4.13698967963791	2.93828706677247	8.6053946319757	124.475671656211	10.1692706210443	3.62081236468321	2.99311553554673e-07	0.000158317671736267	-	12	47327082	47330087	-	843	protein_coding	chromosome 12 C17orf97 homolog [Source:VGNC Symbol;Acc:VGNC:98975]	-
novel.294	26.7173210340823	9.26461108828445	11.2309579219443	4.84345622954101	13.1717694907016	4.02385470914846	0	0	0	0	0.979429022257488	0	11.5419950789503	0.163238170376248	5.55417202593007	3.96286603804042e-07	0.000199855732905232	-	13	203254905	203262255	-	524	-	-	-
ENSSSCG00000037479	53.4346420681645	57.6464689937699	45.787751527927	33.9041936067871	42.8082508447801	12.0715641274454	11.7750710079101	5.37718020703704	1.16513471246564	0	1.95885804451498	0.86053946319757	40.9421451948123	3.52279723918755	3.54221093373168	4.05696187513265e-07	0.000199855732905232	-	X	110834171	110834512	-	342	protein_coding	-	-
ENSSSCG00000015913	58.778106274981	48.3818579054854	79.48062529376	48.4345622954101	56.8032559286505	22.8018433518413	203.799305906136	137.655813300148	118.843740671495	531.189474865507	531.829959085816	128.220380016438	52.4467085083547	275.256445640923	-2.38846966139608	4.12191714957798e-07	0.000199855732905232	SCN9A	15	72748692	72912407	-	6773	protein_coding	sodium voltage-gated channel alpha subunit 9 [Source:VGNC Symbol;Acc:VGNC:95481]	-
ENSSSCG00000032509	88.7015058331531	86.4697034906548	53.563030089273	43.5911060658691	29.6364813540785	29.5082678670887	15.3981697795747	5.37718020703704	9.32107769972509	19.0301525263344	12.7325772893473	12.047552484766	55.2450157833529	12.3177849977974	2.15327027619049	5.4441736054155e-07	0.000256832568331156	LRRC26	AEMK02000682.1	726644	727871	+	1147	protein_coding	leucine rich repeat containing 26 [Source:VGNC Symbol;Acc:VGNC:89833]	-
ENSSSCG00000029339	235.112425099924	230.58587597508	154.641651386772	277.287869141223	176.172416938133	368.853348338608	101.44676560661	103.241859975111	124.669414233823	95.1507626316719	90.1074700476889	81.7512490037692	240.442264479957	99.3945869164457	1.2729869524	5.97324424664824e-07	0.000274376258750645	SPATA2L	6	326746	331740	+	2825	protein_coding	spermatosis associated 2 like [Source:VGNC Symbol;Acc:VGNC:93382]	-
ENSSSCG00000000046	178.47170450767	141.02796878833	119.22093794064	107.766901107288	149.005642363561	131.44592049885	42.5714105670595	9.67892437266666	12.816481837122	6.61918348742065	11.7531482670899	60.2377624238299	137.823179201056	23.9461518258648	2.51816113476878	6.31082495176987e-07	0.000282449870597803	CYP2D6	5	6538907	6543643	+	1755	protein_coding	cytochrome P450 family 2 subfamily D member 6 [Source:VGNC Symbol;Acc:VGNC:103547]	-
ENSSSCG00000038804	132.517912329048	199.703839014131	105.398220498247	110.188629222058	138.303579652366	36.2146923823361	31.7021142520656	38.7156974906667	16.3118859745189	42.1972947323067	15.6708643561198	30.9794206751125	120.387812183031	29.2628795801317	2.03838562088898	6.51900188248212e-07	0.000284472944646813	HBQ1	3	41478246	41480119	-	1690	protein_coding	hemoglobin subunit theta 1 [Source:VGNC Symbol;Acc:VGNC:88795]	-
ENSSSCG00000038203	3931.72096337555	2683.64901190639	2253.96686295022	2615.46636395215	2194.74609138815	4271.99241621261	1603.2212064616	1490.55435339067	1334.07924577315	1421.46965392359	1312.43488982503	1197.87093277102	2991.92361829751	1393.27171369084	1.10235197576344	7.00485514554435e-07	0.000298218894062138	EDF1	AEMK02000682.1	960073	965213	+	2897	protein_coding	endothelial differentiation related factor 1 [Source:VGNC Symbol;Acc:VGNC:87547]	-
ENSSSCG00000003498	99.388434246786	173.968808213341	23.3258356840383	7.26518434431152	38.6920728789358	152.906478947641	6.34042285041311	4.30174416562963	15.1467512620533	10.7561731670586	5.87657413354493	9.46593409517327	82.5911357191757	8.6479332789788	3.25624418486323	7.4292443765687e-07	0.000308755858554778	UBXN10	6	78456983	78465771	+	2967	protein_coding	UBX domain protein 10 [Source:VGNC Symbol;Acc:VGNC:94675]	-
ENSSSCG00000024743	29.9233995581721	90.5873084187813	15.5505571226922	37.5367857789428	0	61.6991055402763	0.905774692916159	0	0	0	2.93828706677247	0	39.2161927364775	0.640676959948104	5.93375727331063	7.97849042056255e-07	0.000320348482106595	-	12	24203729	24210080	-	1454	lncRNA	-	-
ENSSSCG00000030616	547.170734778005	614.552535522868	887.245675833603	650.233998815881	701.396725379858	607.602061081417	979.142443042368	1262.5619126123	1667.30777353833	1112.02282588667	1665.02933783773	1518.85215254371	668.033621901939	1367.48607424352	-1.03274550176928	8.07524102703534e-07	0.000320348482106595	RESF1	5	42261290	42299514	-	9543	protein_coding	retroelement silencing factor 1 [Source:VGNC Symbol;Acc:VGNC:92219]	-
ENSSSCG00000010774	1302.73657362185	825.579788089347	831.954806064031	814.911510620275	1025.75154908838	1093.14719598533	538.935942285115	625.903776099111	487.026309810636	356.608510384788	432.90762783781	475.878323148256	982.346903911537	486.210081594286	1.01502156150471	9.19209003926322e-07	0.000348799851381173	ZNF511	14	141253368	141261073	+	1789	protein_coding	zinc finger protein 511 [Source:HGNC Symbol;Acc:HGNC:28445]	-
ENSSSCG00000008061	7687.10760792615	5688.47120820665	3599.09005406309	5321.74753220819	4234.72389126055	4883.61833200318	2560.62505687398	2878.94228284763	2165.98543047362	2602.16650849224	1670.90591197128	2499.86714058894	5235.79310427797	2396.41538854128	1.12744615794833	9.94245935231416e-07	0.000361553391655508	ELOB	3	39293744	39298097	-	2785	protein_coding	elongin B [Source:VGNC Symbol;Acc:VGNC:102567]	-
ENSSSCG00000038888	533.277727840282	515.730017247834	400.858805829398	658.710047217578	416.557210143437	435.917593491083	157.604796567412	331.234300753481	243.513154905318	208.504279853751	226.24810414148	187.59760297707	493.508566961602	225.783706533085	1.12908170237006	1.22634994778078e-06	0.000411652660356028	C1orf122	6	93833759	93834920	+	820	protein_coding	chromosome 6 C1orf122 homolog [Source:VGNC Symbol;Acc:VGNC:86060]	-
ENSSSCG00000032240	76.9458845781569	92.6461108828445	181.423166431409	48.4345622954101	50.2173711832997	5.36513961219794	4.5288734645808	1.07543604140741	0	1.65479587185516	15.6708643561198	8.6053946319757	75.838705830553	5.25589406098981	3.84323206607278	1.454163406882e-06	0.00047891362768161	RSPO1	6	93665138	93685197	-	1445	protein_coding	R-spondin 1 [Source:VGNC Symbol;Acc:VGNC:92483]	-
ENSSSCG00000027855	2042.27201984525	1078.81249116912	566.731415138115	1024.39099254792	920.377393162772	1464.68311413004	199.270432441555	615.149415685037	418.283361775163	235.808411739361	359.450451168498	279.67532553921	1182.8779043322	351.272899724804	1.75217114439224	1.54910664172849e-06	0.00050073437835872	SOCS1	3	31881225	31884969	+	3188	protein_coding	suppressor of cytokine signaling 1 [Source:VGNC Symbol;Acc:VGNC:93330]	-
ENSSSCG00000000791	802.588323863831	348.967017658714	482.067270803457	519.460680618274	717.861437243235	739.047981580266	307.057620898578	237.671365151037	186.421553994502	242.427595226781	94.0251861367189	199.645155461836	601.665451961296	211.208079478242	1.50968030644865	1.60225124128361e-06	0.000507495978607932	PDZRN4	5	72574501	72940831	+	6361	protein_coding	PDZ domain containing ring finger 4 [Source:VGNC Symbol;Acc:VGNC:91299]	-
ENSSSCG00000012960	136.792683694501	342.790610266525	39.74031264688	345.096256354797	30.4597169472474	843.668204018126	54.3464815749695	3.22630812422222	5.82567356232818	39.7151009245239	16.6502933783773	10.3264735583708	289.757963988013	21.6817218537987	3.73458432447035	1.74208898717324e-06	0.000525060659974037	CST6	2	6323737	6325477	-	677	protein_coding	cystatin E/M [Source:VGNC Symbol;Acc:VGNC:87049]	-
ENSSSCG00000004127	139.998762218591	138.969166324267	190.926284673054	152.568871230542	195.106835581017	191.803741136076	400.352414268942	273.160754517481	251.669097892577	335.923561986598	438.784201971355	334.749851183855	168.228943527258	339.106646970135	-1.01137509433108	1.74468738347145e-06	0.000525060659974037	PLAGL1	1	21304042	21370614	+	3305	protein_coding	PLAG1 like zinc finger 1 [Source:VGNC Symbol;Acc:VGNC:91510]	zf-C2H2
ENSSSCG00000037565	198.776868493572	49.411259137517	18.1423166431409	66.5975231561889	49.3941355901309	297.765248476986	13.5866203937424	19.3578487453333	12.816481837122	25.649336013755	4.89714511128744	7.74485516877813	113.347891916256	14.0087145450031	3.01214524490256	2.0828833698345e-06	0.000616215749499343	H1-2	7	20743716	20744356	-	639	pseudogene	H1.2 linker histone, cluster member [Source:NCBI gene (formerly Entrezgene);Acc:574051]	-
ENSSSCG00000023783	1200.14206085098	1099.40051580975	763.705138692216	1046.18654558086	967.301821973396	1602.83545914414	427.525655056427	640.959880678815	539.45737187159	477.408609030215	642.505438600912	536.116085572086	1113.26192367522	543.995506801674	1.03279738161538	2.1639219189443e-06	0.000629520951586213	MRPL27	12	26663595	26670150	-	1887	protein_coding	mitochondrial ribosomal protein L27 [Source:VGNC Symbol;Acc:VGNC:90358]	-
ENSSSCG00000032531	86.5641201504265	126.616351539887	203.885082275297	209.479481927649	174.525945751796	107.302792243959	279.884380111093	312.951888049555	443.916325449407	407.07978447637	414.298476414918	349.379022058213	151.395628981502	367.918312759926	-1.27899350225307	2.32089877722717e-06	0.000664119477975414	SMG1	3	26653792	26754882	+	14851	protein_coding	SMG1 nonsense mediated mRNA decay associated PI3K related kinase [Source:VGNC Symbol;Acc:VGNC:93248]	-
ENSSSCG00000007510	53.4346420681645	90.5873084187813	4.31959920074783	0	0.823235593168848	60.3578206372268	0	0	0	0	0.979429022257488	0.86053946319757	34.9204343196816	0.30666141424251	6.66160829206294	2.47305340914316e-06	0.000685192813596728	C20orf85	17	58373175	58383131	+	786	protein_coding	chromosome 17 C20orf85 homolog [Source:VGNC Symbol;Acc:VGNC:95788]	-
ENSSSCG00000032501	751.291067478393	627.934751539279	425.048561353586	848.815704227062	532.633428780244	390.3139067874	309.774944977326	288.216859097185	283.12773512915	291.244073446509	206.65952369633	229.764036673751	596.006236694328	268.131195503375	1.15225646862359	2.77548381466762e-06	0.00075220621227077	-	3	41095242	41096700	+	933	protein_coding	-	-
ENSSSCG00000048559	0	0	0	1.21086405738525	0.823235593168848	0	0	11.8297964554815	34.9540413739691	5.79178555149307	262.486977965007	0.86053946319757	0.339016608425683	52.6538568015247	-7.1413712513164	2.80111164695503e-06	0.00075220621227077	-	5	1010260	1012044	+	1009	lncRNA	-	-
ENSSSCG00000038521	2346.84947963379	697.934035317428	45.787751527927	5663.21119639083	142.419757618211	104.62022243786	25.3616914016525	209.710028074444	126.999683658754	39.7151009245239	26.4445836009522	26.6767233591247	1500.13707382101	75.817968503242	4.30759865429529	2.95531379458474e-06	0.000781590943704192	CHAC1	1	130360513	130363308	-	1549	protein_coding	ChaC glutathione specific gamma-glutamylcyclotransferase 1 [Source:VGNC Symbol;Acc:VGNC:86619]	-
ENSSSCG00000036907	24.5799353513557	20.5880246406321	10.3670380817948	10.8977765164673	52.6870779628063	288.376254155639	3.62309877166464	5.37718020703704	5.82567356232818	6.61918348742065	6.85600315580242	4.30269731598785	67.9160177847826	5.43397275004013	3.64041278666929	3.09626520637921e-06	0.000806646405632076	-	7	52883008	52886648	+	885	protein_coding	neuromedin B [Source:NCBI gene (formerly Entrezgene);Acc:100141313]	-
ENSSSCG00000004473	133.586605170411	110.145931827382	115.765258580042	165.88837586178	168.763296599614	45.6036867036825	351.44058085147	249.501161606518	270.311253292028	558.493606751118	438.784201971355	308.933667287928	123.292192457152	362.910745293403	-1.55580070962986	3.26105313979095e-06	0.000824951921087695	PHIP	1	87117111	87243496	+	6475	protein_coding	pleckstrin homology domain interacting protein [Source:VGNC Symbol;Acc:VGNC:91392]	-
ENSSSCG00000012848	224.425496686291	923.37290513235	73.433186412713	123.508133853296	28.8132457609097	61.6991055402763	13.5866203937424	19.3578487453333	20.9724248243815	21.5123463341171	54.8480252464194	14.6291708743587	239.208678897639	24.1510727363921	3.30884835402556	3.3610984361153e-06	0.000838113902891322	EPS8L2	2	433649	452630	+	6224	protein_coding	EPS8 like 2 [Source:VGNC Symbol;Acc:VGNC:87751]	-
ENSSSCG00000017934	40.610327971805	439.554326077495	37.1485531264313	20.5846889755493	22.2273610155589	85.8422337951671	10.8692963149939	6.45261624844444	6.99080827479382	13.2383669748413	15.6708643561198	11.1870130215684	107.661248493668	10.7348275317936	3.32191903884853	3.60552219872078e-06	0.000886399858854525	-	12	52612507	52628362	-	1289	protein_coding	claudin 7 [Source:VGNC Symbol;Acc:VGNC:97930]	-
ENSSSCG00000003572	64.1215704817974	79.2638948664336	31.9650340855339	26.6390092624756	30.4597169472474	36.2146923823361	21.7385926299878	6.45261624844444	4.66053884986255	7.44658142334824	10.7737192448324	8.6053946319757	44.7773196709707	9.94624050474185	2.15974738487448	3.72896622154664e-06	0.000904015352737453	SYTL1	6	84564281	84573205	+	2126	protein_coding	synaptotagmin like 1 [Source:VGNC Symbol;Acc:VGNC:93690]	-
ENSSSCG00000013768	683.963418472506	719.551461190092	399.130966149099	449.230565289929	309.536583031487	529.807536704547	274.449731953596	221.539824529926	173.60507215738	238.290605547144	159.646930627971	251.27752325369	515.203421806277	219.801614678284	1.22747281594614	3.82667833588721e-06	0.000914995484286454	-	2	65107408	65110222	-	2064	protein_coding	MISP family member 3 [Source:NCBI gene (formerly Entrezgene);Acc:100513647]	-
ENSSSCG00000003832	94.0449700399696	88.5285059547181	28.5093547249356	18.1629608607788	25.5203033882343	301.789103186134	19.9270432441555	3.22630812422222	1.16513471246564	15.7205607826241	3.91771608902995	4.30269731598785	92.7591996924618	8.04324337808087	3.51135812847024	4.30265995728341e-06	0.000970910276771775	TACSTD2	6	153859482	153861492	+	2011	protein_coding	tumor associated calcium signal transducer 2 [Source:VGNC Symbol;Acc:VGNC:93704]	-
ENSSSCG00000010370	78.0145774195202	200.733240246163	52.6991102491235	153.779735287927	3.29294237267539	851.715913436423	5.43464815749695	12.9052324968889	6.99080827479382	28.1315298215378	15.6708643561198	0	223.372586501972	11.5221805178062	4.27396813432568	4.36142200100851e-06	0.000970910276771775	-	14	88314606	88337467	-	6576	protein_coding	annexin A8 [Source:NCBI gene (formerly Entrezgene);Acc:100155930]	-
ENSSSCG00000024254	769.458845781569	635.1405601635	347.295775740125	817.333238735046	456.895754208711	405.068040720945	275.355506646512	307.574707842518	228.366403643265	234.981013803433	172.379507917318	202.226773851429	571.865369224983	236.813985617413	1.2717674932553	4.42192266438183e-06	0.000970910276771775	ALKBH7	2	72698527	72703864	-	4441	protein_coding	alkB homolog 7 [Source:VGNC Symbol;Acc:VGNC:85262]	-
ENSSSCG00000017672	439.232757800312	473.524566734538	476.88375176256	772.531268611792	481.592822003776	415.79831994534	921.172862695734	1014.13618704718	1129.0155363792	996.187114856808	1375.11834724951	772.764437951418	509.92724780972	1034.73241436331	-1.02104784813204	4.42843749289234e-06	0.000970910276771775	MED13	12	36333191	36429291	+	9457	protein_coding	mediator complex subunit 13 [Source:VGNC Symbol;Acc:VGNC:90106]	-
ENSSSCG00000008686	1831.73953009668	658.816788500227	635.84500235008	1581.38845894514	735.149384699781	287.03496925259	205.610855291968	262.406394103407	327.402854202844	346.679735153657	166.502933783773	172.968432102712	954.995688974083	246.928534106393	1.95155681592604	4.44988955266353e-06	0.000970910276771775	-	8	1054236	1061024	+	4398	protein_coding	chromosome 8 C4orf48 homolog [Source:VGNC Symbol;Acc:VGNC:86082]	-
ENSSSCG00000045708	49.1598707027114	26.7644320328217	13.822717442393	16.9520968033935	5.76264915218193	2.68256980609897	0	0	0	0.827397935927582	2.93828706677247	0	19.1907226566001	0.627614167116675	4.91894653041596	5.08922234853589e-06	0.00107574946838698	-	3	75808188	76031291	-	2993	lncRNA	-	-
ENSSSCG00000037142	1102.89101228692	1307.33956468014	248.808913963075	211.901210042419	169.586532192783	1806.71076440766	102.352540299526	167.768022459556	80.3942951601289	225.87963650823	92.0663280922039	123.057143237253	807.872999595498	131.919660959483	2.613624528224	5.10651305680115e-06	0.00107574946838698	-	AEMK02000452.1	3505082	3512785	+	3696	protein_coding	-	-
ENSSSCG00000012959	53.4346420681645	45.2936542093906	13.822717442393	2.42172811477051	4.93941355901309	21.4605584487918	2.71732407874848	0	0	1.65479587185516	1.95885804451498	0	23.5621189737539	1.05516299918644	4.43805454898618	5.11527962624571e-06	0.00107574946838698	CATSPER1	2	6312906	6321690	+	3198	protein_coding	cation channel sperm associated 1 [Source:VGNC Symbol;Acc:VGNC:86209]	-
ENSSSCG00000038777	1251.43931723641	958.372547021424	577.962373060059	656.288319102807	696.457311820845	697.468149585732	421.185232206014	436.627032811407	264.485579729699	380.603050526688	365.327025302043	382.940061122919	806.331336304547	375.194663616462	1.10326586474483	5.61021431039689e-06	0.00116578917604735	C7orf50	3	648140	745331	-	4053	protein_coding	chromosome 3 C7orf50 homolog [Source:VGNC Symbol;Acc:VGNC:86027]	-
ENSSSCG00000005094	18.1677783031759	195.586234086005	16.4144769628417	64.1757950414184	1.6464711863377	116.691786565305	0.905774692916159	7.52805228985185	4.66053884986255	1.65479587185516	7.83543217805991	0	68.7804236908473	3.76409898042427	4.20918258916412	5.8319085864056e-06	0.00119346378950018	-	1	190161212	190171326	-	7316	lncRNA	-	-
ENSSSCG00000037044	40.610327971805	42.2054505132958	6.04743888104696	60.5432028692627	9.05559152485733	61.6991055402763	5.43464815749695	8.60348833125926	2.33026942493127	4.96438761556549	2.93828706677247	6.02377624238299	36.6935195500907	5.04914280640141	2.84888500010498	5.88014241747437e-06	0.00119346378950018	NME9	13	79089189	79114506	-	1401	protein_coding	NME/NM23 family member 9 [Source:VGNC Symbol;Acc:VGNC:90796]	-
ENSSSCG00000010791	823.962180691097	552.788461600972	396.53920662865	816.122374677661	337.526593199228	566.022229086883	269.920858489015	221.539824529926	270.311253292028	108.389129606513	225.268675119222	110.149051289289	582.160174314082	200.929798720999	1.53540059054537	6.35491125307972e-06	0.00127455870987509	FUOM	14	141331808	141336633	-	2021	protein_coding	fucose mutarotase [Source:VGNC Symbol;Acc:VGNC:88265]	-
ENSSSCG00000036789	766.252767257479	578.523492401762	495.88998824585	618.751533323864	446.193691497515	611.625915790565	328.796213528566	215.087208281481	242.348020192852	383.08524433447	244.857255564372	340.773627426238	586.206231419506	292.491261554663	1.00084317995774	6.42573282549459e-06	0.00127455870987509	COX6A2	3	17113388	17135104	+	1383	protein_coding	cytochrome c oxidase subunit 6A2 [Source:VGNC Symbol;Acc:VGNC:86926]	-
ENSSSCG00000033518	690.375575520686	781.315535111988	513.168385048842	1029.23444877747	691.517898261832	1172.28300526525	238.21874423695	467.814678012222	368.182569139141	346.679735153657	332.026438545289	419.943258040414	812.982474664344	362.144237187945	1.16612023784143	6.78236193348192e-06	0.00133018120841491	LLGL2	12	5809068	5846182	-	4541	protein_coding	LLGL scribble cell polarity complex component 2 [Source:VGNC Symbol;Acc:VGNC:89747]	-
ENSSSCG00000016487	8.54954273090632	37.0584443531378	36.2846332862817	31.4824654920166	15.6414762702081	16.0954188365938	99.6352162207775	53.7718020703704	94.3759117097165	80.2575997849754	53.8685962241619	134.244156258821	24.1853301615241	86.0255470448038	-1.82854314941932	7.1349799983541e-06	0.00138378973190301	MGAM2	18	7767698	7858337	-	9774	protein_coding	maltase-glucoamylase 2 (putative) [Source:HGNC Symbol;Acc:HGNC:28101]	-
ENSSSCG00000035077	28710.4331832248	8348.44399177632	8957.98482251084	985.643342711596	24925.9272899664	19814.80187275	1659.3792374224	949.61002456274	780.640257351976	2785.84885026817	2370.21823386312	4733.82758704983	15290.5390838233	2213.25403175304	2.78833292195496	7.29555930289828e-06	0.00139938447947351	INHBA	18	52889684	52900967	+	1873	protein_coding	inhibin subunit beta A [Source:VGNC Symbol;Acc:VGNC:89133]	-
ENSSSCG00000035417	174.196933142216	488.965585215012	145.138533145127	335.409343895715	223.096845748758	549.926810250289	74.273524819125	53.7718020703704	95.5410464221822	154.723414018458	104.798905381551	80.030170077374	319.455675232853	93.8564771315101	1.76466681704228	7.76596789715342e-06	0.00144207414515758	TMEM238	6	59554323	59554859	-	537	protein_coding	transmembrane protein 238 [Source:VGNC Symbol;Acc:VGNC:94149]	-
ENSSSCG00000007547	347.325173443069	291.320548664944	213.388200516943	148.936279058386	261.788918627694	461.402006649023	180.249163890316	62.3752904016296	81.5594298725945	95.9781605675995	51.9097381796469	81.7512490037692	287.360187826677	92.3038386525926	1.63612371461759	7.88014806481573e-06	0.00144412024659605	ADAP1	3	547367	634437	-	4262	protein_coding	ArfGAP with dual PH domains 1 [Source:VGNC Symbol;Acc:VGNC:85095]	-
ENSSSCG00000003908	120.762291074052	64.8522776179911	12.0948777620939	6.05432028692627	9.87882711802617	191.803741136076	7.24619754332927	4.30174416562963	2.33026942493127	13.2383669748413	1.95885804451498	4.30269731598785	67.5743891658609	5.56302224487238	3.58555502525489	9.8638734145459e-06	0.00172367114619106	TSPAN1	6	165224641	165235150	-	1841	protein_coding	tetraspanin 1 [Source:VGNC Symbol;Acc:VGNC:94498]	-
ENSSSCG00000013065	3728.66932351652	1113.8121330582	2380.9630794522	997.751983285449	3783.59078620402	1443.22255568125	720.090880868347	929.176739776	886.667516186349	459.205854439808	379.039031613648	521.486914697727	2241.33497686627	649.277822930313	1.78786825630989	9.86798861491526e-06	0.00172367114619106	ASRGL1	2	9328269	9353340	-	1757	protein_coding	asparaginase and isoaspartyl peptidase 1 [Source:VGNC Symbol;Acc:VGNC:85589]	-
ENSSSCG00000021414	11.7556212549962	10.2940123203161	12.9587976022435	14.530368688623	27.166774574572	8.04770941829691	29.8905648662333	34.413953325037	39.6145802238316	65.364436938279	53.8685962241619	51.6323677918542	14.1255473098413	45.7974165615662	-1.67743998831497	9.87494211510203e-06	0.00172367114619106	-	2	142874134	142877496	+	2403	protein_coding	-	-
ENSSSCG00000051552	185.952554397213	188.380425461784	208.204681476045	290.607373772461	261.788918627694	142.176199723245	295.282549890668	443.079649059852	471.879558548583	408.734580348225	542.603678330649	465.551849589885	212.851692243074	437.85531096131	-1.03912285928496	1.02212976232558e-05	0.00176646287142505	-	18	50511669	50515316	+	2256	lncRNA	-	-
ENSSSCG00000017448	805.794402387921	2022.7734209421	257.44811236457	382.63304213374	69.1517898261832	1467.36568393614	99.6352162207775	81.7331391469629	15.1467512620533	87.7041812083237	238.00125240857	20.6529471167417	834.194408598443	90.4789145605715	3.20430092238247	1.05751380260439e-05	0.00178209744079345	KRT14	12	21024314	21119396	+	7664	protein_coding	keratin 14 [Source:HGNC Symbol;Acc:HGNC:6416]	-
novel.801	1226.85938188506	869.844041066706	675.58531499696	1029.23444877747	885.80149824968	1667.21713449051	439.300726064337	650.638805051481	443.916325449407	493.129169812839	326.149864411744	477.599402074651	1059.0903032444	471.789048810743	1.16610361481852	1.0578612870148e-05	0.00178209744079345	-	5	8735357	8738850	+	885	-	PF15684:Active regulator of SIRT1, or 40S ribosomal protein S19-binding 1	-
ENSSSCG00000013891	1532.50553451496	1231.1638735098	971.045900328111	931.15446012926	960.715937228045	1397.61886897756	711.033133939185	696.882554832	457.897941998995	699.978653794734	478.940791883912	442.317284083551	1170.70076244796	581.175060088729	1.00983943711817	1.06453286581599e-05	0.00178209744079345	CCDC124	2	59819111	59831482	-	4931	protein_coding	coiled-coil domain containing 124 [Source:VGNC Symbol;Acc:VGNC:86251]	-
ENSSSCG00000038077	181.677783031759	757.639306775262	517.487984249589	402.006867051904	472.537230478919	702.83328919793	201.081981827387	211.860900157259	195.742631694227	198.57550462262	115.572624626384	92.9382620253376	505.697076797561	169.295317492202	1.57905682365439	1.07201507466807e-05	0.00178209744079345	PPP1R14A	6	47169357	47174091	-	602	protein_coding	protein phosphatase 1 regulatory inhibitor subunit 14A [Source:VGNC Symbol;Acc:VGNC:98539]	-
ENSSSCG00000033054	229.768960893107	215.144857494606	225.483078279036	105.345172992517	204.985662699043	178.390892105582	124.091132929514	78.5068310227407	44.2751190736942	88.5315791442513	71.4983186247967	66.2615386662129	193.186437410649	78.8607532435349	1.29113613918523	1.16543103913409e-05	0.00188357396185978	ROM1	2	9125381	9127617	-	1757	protein_coding	retinal outer segment membrane protein 1 [Source:VGNC Symbol;Acc:VGNC:92405]	-
ENSSSCG00000036119	24.5799353513557	12.3528147843793	23.3258356840383	6.05432028692627	12.3485338975327	64.3816753463753	3.62309877166464	2.15087208281481	1.16513471246564	0	2.93828706677247	5.16323677918542	23.8405192251012	2.50677156881716	3.23060549200732	1.18486422611508e-05	0.00189602927660992	-	4	1461588	1465796	+	2654	lncRNA	-	-
ENSSSCG00000033003	118.624905391325	218.2330611907	73.433186412713	20.5846889755493	32.9294237267539	559.315804571635	27.1732407874848	9.67892437266666	2.33026942493127	13.2383669748413	3.91771608902995	39.5848153070882	170.520178378113	15.9872221593404	3.40703885757052	1.19486233415693e-05	0.00189602927660992	WFDC2	17	47816312	47824102	+	705	protein_coding	WAP four-disulfide core domain 2 [Source:VGNC Symbol;Acc:VGNC:95719]	-
ENSSSCG00000006580	80.1519631022468	669.110800820543	38.8763928067304	18.1629608607788	69.9750254193521	1313.11792008545	36.2309877166464	39.7911335320741	10.4862124121907	52.9534678993652	17.6297224006348	14.6291708743587	364.899177182516	28.6201158058783	3.67039837656681	1.25026058790857e-05	0.00194850880017358	S100A2	4	96072469	96077228	+	1818	protein_coding	S100 calcium binding protein A2 [Source:VGNC Symbol;Acc:VGNC:92541]	-
ENSSSCG00000003811	68.3963418472506	194.556832853973	196.109803713951	159.834055574853	200.04624914003	127.422065789701	312.492269056075	336.611480960518	452.072268436667	293.726267254292	724.777476470541	446.619981399539	157.727558153293	427.716623929605	-1.43734167803652	1.26422696726067e-05	0.00195283908969336	ROR1	6	148315283	148761721	-	6098	protein_coding	receptor tyrosine kinase like orphan receptor 1 [Source:VGNC Symbol;Acc:VGNC:98295]	-
ENSSSCG00000003621	47.0224850199848	57.6464689937699	69.9775070521148	64.1757950414184	84.7932660963913	21.4605584487918	141.300852094921	124.750580803259	147.972108483136	153.068618146603	141.037779205078	124.778222163648	57.5126801087452	138.818026816107	-1.26101334009555	1.30851838605288e-05	0.00200352530075026	ZSCAN20	6	89732664	89754719	+	4844	protein_coding	zinc finger and SCAN domain containing 20 [Source:VGNC Symbol;Acc:VGNC:95327]	zf-C2H2
ENSSSCG00000032573	697.856425410229	485.877381518918	361.982413022668	612.697213036938	468.421052513074	418.480889751439	295.282549890668	267.783574310444	177.100476294777	218.433055084882	188.050372273438	313.236364603916	507.552562542211	243.314398743021	1.05953295543718	1.33526973460213e-05	0.00202670723630263	-	4	75641508	75646125	-	506	protein_coding	coiled-coil-helix-coiled-coil-helix domain containing 7 [Source:VGNC Symbol;Acc:VGNC:98759]	-
ENSSSCG00000042253	81.2206559436101	31.9114381929798	0	0	2.46970677950654	63.0403904433258	0.905774692916159	0	0	0	0	0	29.7736985599037	0.15096244881936	6.91218906926646	1.43764213716419e-05	0.00212661385628821	-	11	79051973	79070852	+	2780	protein_coding	-	-
ENSSSCG00000037324	65.1902633231607	106.028326899255	145.138533145127	209.479481927649	89.7326796554044	50.9688263158804	182.060713276148	395.760463237926	422.943900625026	464.170242055373	1157.68510430835	211.692707946602	111.089685211079	472.385521908238	-2.08789762105377	1.50946992806015e-05	0.00219564979952416	-	17	32594234	32604504	-	9475	lncRNA	-	-
ENSSSCG00000032073	423.202365179863	464.259955646254	332.609138457583	521.882408733044	415.733974550268	772.580104156504	296.188324583584	204.332847867407	203.898574681486	264.767339496826	237.021823386312	227.182418284159	488.377991120586	238.898554716629	1.02911112848555	1.60645352225964e-05	0.00231740877942495	-	14	51640338	51657535	-	5779	protein_coding	-	-
ENSSSCG00000037395	25.648628192719	270.732524024312	26.7815150446365	52.0671544675659	6.58588474535078	28.1669829640392	3.62309877166464	7.52805228985185	3.49540413739691	9.1013772952034	13.7120063116048	6.02377624238299	68.3304482397706	7.24728584135077	3.23413425203047	1.76586786835847e-05	0.00248683362266722	CLIC3	AEMK02000682.1	873505	878018	+	3417	protein_coding	chloride intracellular channel 3 [Source:VGNC Symbol;Acc:VGNC:86762]	-
ENSSSCG00000017095	162.44131188722	285.144141272755	267.815150446365	547.310553938134	260.142447441356	163.636758172037	1324.24260104342	753.880665026592	834.236454125396	709.080031089938	518.117952774211	628.193808134226	281.081727192978	794.625252032298	-1.49952509133704	1.79513627302245e-05	0.00248683362266722	SEMA5A	16	72492516	73329010	+	6540	protein_coding	semaphorin 5A [Source:VGNC Symbol;Acc:VGNC:92706]	-
novel.1191	0	4.11760492812642	5.18351904089739	0	16.464711863377	0	922.984412081566	76.3559589399259	16.3118859745189	158.033005762168	11.7531482670899	121.336064310857	4.29430597206679	217.795745889354	-5.64047088124738	1.83939397252881e-05	0.00250190721514566	-	AEMK02000370.1	195158	202821	-	5696	-	PF00429:ENV polyprotein (coat polyprotein)|PF00078:Reverse transcriptase (RNA-dependent DNA polymerase)	RVT_1
ENSSSCG00000013040	203.051639859025	213.086055030542	155.505571226922	231.275034960583	152.298584736237	97.9137979226124	81.5197223624543	91.4120635196296	101.36671998451	78.6028039131203	80.313179825114	63.6799202766202	175.521780622654	82.8157349802415	1.08671166347049	1.85789181220589e-05	0.00250190721514566	TRPT1	2	7883988	7888134	+	2400	protein_coding	tRNA phosphotransferase 1 [Source:VGNC Symbol;Acc:VGNC:94472]	-
ENSSSCG00000017187	336.638245029437	462.201153182191	3.45567936059826	0	12.3485338975327	500.299268837458	7.24619754332927	2.15087208281481	0	3.30959174371033	3.91771608902995	0	219.157146717869	2.77072957648073	6.29925449706995	1.93823310958302e-05	0.0025690933689588	FOXJ1	12	5307383	5311990	+	2273	protein_coding	forkhead box J1 [Source:VGNC Symbol;Acc:VGNC:88211]	Fork_head
ENSSSCG00000032048	16.0303926204494	30.8820369609482	20.7340761635896	30.2716014346313	11.5252983043639	12.0715641274454	3.62309877166464	1.07543604140741	0	4.13698967963791	3.91771608902995	7.74485516877813	20.2524949352379	3.41634929175301	2.51966209948171	2.01556262324651e-05	0.00262549593946028	SCRG1	14	16634776	16664558	+	3678	protein_coding	stimulator of chondrosis 1 [Source:VGNC Symbol;Acc:VGNC:92646]	-
ENSSSCG00000011408	55.5720277508911	100.881320739097	30.2371944052348	23.0064170903198	18.9344186428835	128.763350692751	11.7750710079101	12.9052324968889	13.9816165495876	19.0301525263344	4.89714511128744	8.6053946319757	59.5657882201962	11.865768720664	2.32202325102425	2.1503652048834e-05	0.00278034256675849	ZMYND10	13	32825369	32830049	-	1908	protein_coding	zinc finger MYND-type containing 10 [Source:VGNC Symbol;Acc:VGNC:95186]	-
ENSSSCG00000020988	175.26562598358	152.351382340678	127.860136342136	158.623191517468	128.42475253434	107.302792243959	65.2157778899635	66.6770345672592	16.3118859745189	67.0192328101341	67.5806025357667	45.6085915494712	141.63798016036	54.7355208878523	1.3679264640858	2.19198009153534e-05	0.00281330974248156	-	6	53718935	53726018	+	1846	protein_coding	zinc finger protein 114 [Source:VGNC Symbol;Acc:VGNC:98749]	zf-C2H2
ENSSSCG00000011729	2606.54184008507	1057.19506529646	274.726509167562	312.402926805395	605.078160979103	340.686365374569	199.270432441555	223.690696612741	212.054517668746	205.19468811004	101.860618314779	154.897103375563	866.105144618026	182.828009420571	2.24423021756517	2.28760393673189e-05	0.00287267098673778	-	13	99067915	99633026	+	3069	protein_coding	-	-
ENSSSCG00000004628	154.960461997677	161.615993428962	145.138533145127	93.2365324186645	94.6720932144175	46.944971606732	236.407194851118	235.520493068222	400.806341088179	251.528972521985	307.540712988851	306.352048898335	116.09476430193	289.692627236115	-1.31571343458859	2.35375049277449e-05	0.00293074085229782	TMOD2	1	119956588	120009364	-	8446	protein_coding	tropomodulin 2 [Source:VGNC Symbol;Acc:VGNC:94227]	-
ENSSSCG00000010496	410.378051083504	318.084980697766	488.114709684504	412.904643568371	414.08750336393	284.352399446491	1300.6924590276	603.319619229555	611.695724044459	651.162175575007	869.73297176465	857.09730534478	387.987047974094	815.616709164343	-1.0713399091549	2.40029078274472e-05	0.00295049828259219	TCTN3	14	107230934	107263344	-	3222	protein_coding	tectonic family member 3 [Source:VGNC Symbol;Acc:VGNC:93841]	-
ENSSSCG00000034329	455.263150420762	294.408752361039	242.761475082028	180.418744550403	298.011284727123	270.939550415996	161.227895339076	174.220638708	118.843740671495	139.002853235834	104.798905381551	111.009590752487	290.300492926225	134.85060401474	1.10670916548555	2.41889216082012e-05	0.00295257081588218	NAT14	6	59638605	59651343	+	5994	protein_coding	N-acetyltransferase 14 (putative) [Source:VGNC Symbol;Acc:VGNC:98516]	-
novel.1173	101.525819929513	131.763357700045	85.5280641748069	100.501716762976	158.061233888419	215.946869390967	259.051562174022	361.346509912889	272.641522716959	209.331677789678	344.759015834636	334.749851183855	132.221176974454	296.980023268673	-1.16965655776573	2.46404821960913e-05	0.0029717211135718	-	AEMK02000200.1	100645	106082	-	5438	-	-	-
ENSSSCG00000017298	79.0832702608835	107.057728131287	142.546773624678	175.575288320862	118.545925416314	84.5009488921176	346.911707386889	267.783574310444	179.430745719708	418.663355579356	1156.70567528609	241.811589158517	117.88498910769	435.217774573501	-1.8841609278921	2.46863111697457e-05	0.0029717211135718	TANC2	12	15451471	15813580	-	9303	protein_coding	tetratricopeptide repeat, ankyrin repeat and coiled-coil containing 2 [Source:VGNC Symbol;Acc:VGNC:93733]	-
ENSSSCG00000003847	33.129478082262	17.4998209445373	10.3670380817948	9.68691245908203	6.58588474535078	6.70642451524743	3.62309877166464	2.15087208281481	1.16513471246564	0.827397935927582	0	0.86053946319757	13.9959264713791	1.43784049434504	3.28566858586973	2.49974801740713e-05	0.00298525775012902	-	6	158794958	158802581	-	1291	protein_coding	DMRT like family B with proline rich C-terminal 1 [Source:VGNC Symbol;Acc:VGNC:87355]	DM
ENSSSCG00000037270	54.5033349095278	22.6468271046953	0	3.63259217215576	12.3485338975327	80.4770941829691	0	0	1.16513471246564	2.48219380778275	0	1.72107892639514	28.9347303778135	0.894734574440587	4.97392671743946	2.54496256990375e-05	0.00300150822011283	DYNLT4	6	166527350	166528850	+	998	protein_coding	dynein light chain Tctex-type 4 [Source:VGNC Symbol;Acc:VGNC:98652]	-
ENSSSCG00000039183	908.388915158797	567.200078849414	532.174621532132	771.320404554406	548.274905050453	477.497425485617	254.522688709441	424.797236355926	262.155310304768	221.742646828592	195.885804451498	373.474127027745	634.142725105136	288.762968946328	1.13509051054415	2.56410316324795e-05	0.00300378662513375	NDUFAF8	12	1517485	1519427	-	246	protein_coding	NADH:ubiquinone oxidoreductase complex assembly factor 8 [Source:VGNC Symbol;Acc:VGNC:99020]	-
ENSSSCG00000004113	69.4650346886139	161.615993428962	213.388200516943	245.805403649206	253.556562696005	185.097316620829	459.227769308493	380.704358658222	464.888750273789	427.76473287456	1170.4176815977	480.181020464244	188.154751933426	563.864052196168	-1.58299245688746	2.63027761772464e-05	0.00306076638782557	STXBP5	1	18345363	18513252	-	7857	protein_coding	syntaxin binding protein 5 [Source:VGNC Symbol;Acc:VGNC:93599]	-
ENSSSCG00000025525	2390.66588612968	2455.12193839538	1923.94948401308	4340.94764572613	2328.1102574815	2386.14584252503	1362.2851381459	1727.1502825003	1310.77655152384	1095.47486716812	812.926088473715	1028.3446585211	2637.4901757118	1222.82626438883	1.10896169001625	2.71976911406916e-05	0.00314394502556803	-	13	207042942	207056771	+	7563	protein_coding	-	-
ENSSSCG00000005638	503.35432828211	1903.36287802644	285.957467089506	1482.09760623955	80.6770881305471	1341.28490304949	37.1367624095625	251.652033689333	45.4402537861598	68.6740286819893	250.733829697917	18.071328727149	932.789045136273	111.951372832018	3.05910226530571	2.7493375192998e-05	0.00314449544022176	-	1	268609633	268614466	+	1874	protein_coding	lipocalin 2 [Source:VGNC Symbol;Acc:VGNC:89662]	-
ENSSSCG00000028712	1169.14996845144	768.962720327609	630.661483309182	948.106556932653	699.750254193521	1248.73624473907	308.86917028441	586.112642567037	462.558480848858	477.408609030215	433.887056860067	407.035166092451	910.894537992246	445.978520947173	1.02996359613688	2.75627500632443e-05	0.00314449544022176	ATPAF2	12	60617648	60633272	+	1263	protein_coding	ATP synthase mitochondrial F1 complex assembly factor 2 [Source:VGNC Symbol;Acc:VGNC:85682]	-
ENSSSCG00000051090	302.440074105811	303.673363449324	437.14343911568	221.588122501501	487.355471155958	203.875305263522	1051.60441847566	871.10319354	644.319495993497	795.956814362334	464.24935655005	743.506096202701	326.012629265299	761.78989585404	-1.22258797119097	2.81642723616858e-05	0.00318263385055361	-	4	3015818	3022196	+	6271	lncRNA	-	-
ENSSSCG00000009345	393.278965621691	439.554326077495	539.085980253329	360.837489100805	614.13375250396	300.447818283085	944.723004711554	728.070200032815	651.310304268291	869.595230659888	1397.64521476144	1058.46353973301	441.223055306728	941.634582361166	-1.09247898100952	2.93494421846241e-05	0.00326302237791473	PDS5B	11	9014377	9223035	+	7844	protein_coding	PDS5 cohesin associated factor B [Source:VGNC Symbol;Acc:VGNC:91290]	-
ENSSSCG00000037154	17.0990854618126	44.264252977359	0	1.21086405738525	2.46970677950654	21.4605584487918	0	0	0	0	0	0	14.4174112874759	0	6.34630811746816	3.00568679478746e-05	0.00332052297487437	SFTA2	7	23420531	23421417	-	545	protein_coding	surfactant associated 2 [Source:VGNC Symbol;Acc:VGNC:92780]	-
ENSSSCG00000033566	445.644914848492	311.908573305576	186.606685472306	94.4473964760497	282.369808456915	175.708322299483	98.7294415278613	91.4120635196296	51.265927348488	124.937088325065	47.0125930683594	62.8193808134226	249.447616809804	79.362749100471	1.65116092867627	3.04245036812925e-05	0.0033399981871507	-	7	20773608	20773919	+	312	protein_coding	-	-
ENSSSCG00000018034	1093.27277671465	1092.19470718553	1546.41651386772	754.368307751013	1733.73415921359	713.563568422326	578.790028773426	566.754793821704	243.513154905318	622.203247817542	346.717873879151	379.497903270128	1155.59167219247	456.246167077878	1.34081157920612	3.06546449732467e-05	0.00334423017505013	-	12	59200031	59209664	+	1296	protein_coding	centromere protein V [Source:VGNC Symbol;Acc:VGNC:98981]	-
ENSSSCG00000040182	6206.96802263799	3301.28975112536	2840.56843441177	4822.87154056546	2608.83359475208	3146.65438255409	1932.01741999017	1700.26438146511	2161.32489162376	1962.58790402022	1561.20986147844	1764.96643901822	3821.19762100779	1847.06181626599	1.04872944618212	3.19146428575752e-05	0.0034387042659196	RHBDD2	3	10299208	10309622	-	2670	protein_coding	rhomboid domain containing 2 [Source:VGNC Symbol;Acc:VGNC:92274]	-
ENSSSCG00000045919	17.0990854618126	6.17640739218963	4.31959920074783	7.26518434431152	4.11617796584424	1.34128490304949	17.209719165407	17.2069766625185	33.7889066615035	35.578111244886	38.197731868042	33.5610390647052	6.71962321132589	29.2570807778437	-2.12288854633391	3.21596001269269e-05	0.00344383938782521	-	9	121615914	121631287	+	945	protein_coding	-	-
ENSSSCG00000036015	733.123289175217	1008.81320739097	879.470397272257	745.892259349316	907.20562367207	1747.69422867348	514.480025576378	477.493602384889	387.989859251057	604.827891163062	299.705280810791	431.130271061983	1003.69983425555	452.604488374693	1.14817332931927	3.45897871428557e-05	0.0036153576920871	TSSC4	2	1643013	1645855	+	1455	protein_coding	tumor suppressing subtransferable candidate 4 [Source:HGNC Symbol;Acc:HGNC:12386]	-
ENSSSCG00000012845	90.8388915158797	95.7343145789393	51.8351904089739	35.1150576641723	116.899454229976	206.557875069621	14.4923950866585	44.0928776977037	9.32107769972509	33.0959174371033	19.5885804451498	29.2583417487174	99.4967972445937	24.9748650191763	1.98999624489286	3.51080855992054e-05	0.00362610434398894	CEND1	2	487821	490699	-	1632	protein_coding	cell cycle exit and neuronal differentiation 1 [Source:VGNC Symbol;Acc:VGNC:86544]	-
ENSSSCG00000034732	782.283159877929	690.728226693207	539.085980253329	466.182662093322	670.937008432611	493.592844322211	339.66550984356	419.420056148889	203.898574681486	330.131776435105	184.132656184408	240.090510232122	607.134980278768	286.223180587595	1.08502313210025	3.64682863170184e-05	0.00374443492743268	DNLZ	AEMK02000682.1	1351566	1354939	+	2282	protein_coding	DNL-type zinc finger [Source:VGNC Symbol;Acc:VGNC:87379]	-
novel.1044	2379.97895771605	1830.27539055219	990.916056651551	1852.62200779944	990.352418582124	1675.26484390881	935.665257782392	805.501595014148	802.777816888823	714.044418705503	476.981933839397	644.54405793498	1619.90161253503	729.919180027541	1.14990485981817	3.77316757083046e-05	0.00385149941221319	-	7	115363774	115370884	-	1112	-	PF06140:Interferon-induced 6-16 family	-
ENSSSCG00000002557	464.881385993031	344.849412730588	176.239647390511	533.991049306897	162.177411854263	328.614801247124	89.6716945986998	178.52238287363	115.348336534098	137.348057363979	47.9920220906169	97.2409593413254	335.125618087069	111.020575467058	1.59343124501087	3.86937706912706e-05	0.0039267428338147	NUDT14	AEMK02000452.1	3289576	3296907	-	854	protein_coding	nudix hydrolase 14 [Source:VGNC Symbol;Acc:VGNC:90955]	-
ENSSSCG00000013294	242.593274989467	220.291863654764	238.44187588128	349.939712584338	286.485986422759	305.812957895283	1064.28526417649	582.886334442815	470.714423836117	687.56768475582	505.385375484864	361.426574542979	273.927611904648	612.044276206514	-1.16079908273953	3.93133018508001e-05	0.00396655308558217	LDLRAD3	2	24875381	25139191	-	6883	protein_coding	low density lipoprotein receptor class A domain containing 3 [Source:VGNC Symbol;Acc:VGNC:89672]	-
ENSSSCG00000033207	81.2206559436101	40.1466480492326	6.91135872119652	4.84345622954101	11.5252983043639	9.3889943213464	0	1.07543604140741	0	1.65479587185516	5.87657413354493	0	25.6727352615484	1.43446767446792	4.15989290798124	4.0588474543877e-05	0.00407167714461709	SULT2A1	6	53524765	53536721	-	1742	protein_coding	sulfotransferase family 2A member 1 [Source:VGNC Symbol;Acc:VGNC:93613]	-
ENSSSCG00000005152	0	0	2.59175952044869	0	4.11617796584424	0	18.1154938583232	23.659592910963	2.33026942493127	33.0959174371033	16.6502933783773	11.1870130215684	1.11798958104882	17.5064300052111	-3.82233264188341	4.16100028195251e-05	0.00415030056694178	IFN-DELTA-1	1	201654500	201655595	+	1096	protein_coding	interferon-delta-1 [Source:NCBI gene (formerly Entrezgene);Acc:396854]	-
ENSSSCG00000022679	95.1136628813329	167.792400821152	11.2309579219443	67.8083872135742	9.87882711802617	308.495527701382	14.4923950866585	6.45261624844444	18.6421553994502	9.92877523113098	28.4034416454672	7.74485516877813	110.053293942902	14.2773731299882	2.94615245504291	4.18872714655593e-05	0.00415421774676897	COCH	7	68576153	68594077	-	2798	protein_coding	cochlin [Source:VGNC Symbol;Acc:VGNC:86853]	-
ENSSSCG00000000927	141.067455059954	176.027610677405	256.584192524421	336.6202079531	240.384793205304	138.152345014097	557.957210836354	351.667585540222	660.631381968016	414.526365899718	630.752290333823	374.334666490943	214.806100739047	498.311583511513	-1.21302381790688	4.23149845287995e-05	0.0041729268641254	TMTC3	5	94276769	94384142	-	9336	protein_coding	transmembrane O-mannosyltransferase targeting cadherins 3 [Source:VGNC Symbol;Acc:VGNC:94243]	-
ENSSSCG00000003157	452.057071896672	236.762283367269	191.790204513203	354.783168813879	248.617149136992	218.629439197066	129.525781087011	170.994330583778	102.531854696976	153.068618146603	87.1691829809165	115.312288068474	283.773219487514	126.433675927293	1.16539353478718	4.28370438946242e-05	0.0041946235443473	LIN7B	6	54309535	54313138	+	939	protein_coding	lin-7 homolog B, crumbs cell polarity complex component [Source:VGNC Symbol;Acc:VGNC:89731]	-
ENSSSCG00000010648	395.416351304418	346.908215194651	323.969940056087	595.745116233545	396.799555907385	273.622120222095	654.875102978383	744.201740653926	1075.41933960578	685.912888883965	978.449593235231	603.238163701497	388.743549819697	790.349471509797	-1.02345197525736	4.30824179112592e-05	0.0041946235443473	CCDC186	14	124460351	124521096	-	6224	protein_coding	coiled-coil domain containing 186 [Source:VGNC Symbol;Acc:VGNC:86280]	-
ENSSSCG00000039656	14.9616997790861	13.3822160164109	25.0536753643374	19.3738249181641	17.2879474565458	14.7541339335443	35.3252130237302	36.5648254078518	41.9448496487629	37.2329071167412	51.9097381796469	37.8637363806931	17.4689162446814	40.1402116262377	-1.18834958454934	4.32559288446012e-05	0.0041946235443473	-	9	6282632	6295375	+	7007	protein_coding	ras homolog family member G [Source:VGNC Symbol;Acc:VGNC:92289]	-
ENSSSCG00000002262	83.3580416263367	405.584085420452	130.451895862584	70.2301153283447	109.490333891457	9.3889943213464	15.3981697795747	5.37718020703704	8.15594298725945	19.0301525263344	32.3211577344971	37.8637363806931	134.750577741754	19.691056602566	2.77092363230735	4.45169780446426e-05	0.00429305995452617	SV2B	7	87567379	87766911	-	7311	protein_coding	synaptic vesicle glycoprotein 2B [Source:VGNC Symbol;Acc:VGNC:93640]	-
ENSSSCG00000039864	29.9233995581721	108.087129363319	14.6866372825426	10.8977765164673	0	41.579831994534	0.905774692916159	0	0	0.827397935927582	2.93828706677247	5.16323677918542	34.1957957858391	1.6391160791336	4.35055756878979	4.51485723748662e-05	0.00430638432132945	KLC3	6	51727903	51735759	+	2263	protein_coding	kinesin light chain 3 [Source:VGNC Symbol;Acc:VGNC:89487]	-
ENSSSCG00000015820	413.584129607593	422.054505132958	458.741435119419	483.134758896716	558.153732168479	278.987259834293	913.926665152405	663.54403754837	634.998418293772	992.050125177171	1270.31944186796	759.856346003454	435.775970126576	872.449172340522	-1.00073899818021	4.80516050038105e-05	0.00453373386671088	NSD3	15	48136362	48241820	+	7059	protein_coding	nuclear receptor binding SET domain protein 3 [Source:VGNC Symbol;Acc:VGNC:95567]	-
ENSSSCG00000024161	7.48084988954303	12.3528147843793	8.63919840149565	9.68691245908203	23.0505966087277	10.7302792243959	55.2522562678857	25.8104649937778	216.715056518608	60.4000493227135	15.6708643561198	32.7004996015077	11.9901085612706	67.7581985101021	-2.48751912565884	4.85398956638148e-05	0.00454281131465013	-	7	22974144	22976930	+	1130	protein_coding	-	-
ENSSSCG00000029879	29.9233995581721	67.9404813140859	15.5505571226922	6.05432028692627	4.93941355901309	201.192735457423	2.71732407874848	1.07543604140741	0	4.96438761556549	0.979429022257488	12.047552484766	54.2668178830521	3.63068820712414	3.87278951286426	4.97148507582075e-05	0.00461581234034314	LTF	13	29413886	29445737	-	4184	protein_coding	lactotransferrin [Source:VGNC Symbol;Acc:VGNC:89891]	-
ENSSSCG00000040513	22.4425496686291	21.6174258726637	427.640320874035	18.1629608607788	10.702062711195	92.5486583104145	4.5288734645808	7.52805228985185	20.9724248243815	10.7561731670586	6.85600315580242	10.3264735583708	98.852329716286	10.1613334100077	3.28843720209335	5.30101111800146e-05	0.00484770133184272	AQP3	10	33045245	33051086	+	1822	protein_coding	aquaporin 3 [Source:VGNC Symbol;Acc:VGNC:96671]	-
ENSSSCG00000015691	14.9616997790861	6.17640739218963	38.8763928067304	20.5846889755493	13.9950050838704	1.34128490304949	88.7659199057836	87.110319354	54.7613314858849	32.2685195011757	95.9840441812339	77.4485516877813	15.9892464900792	72.7231143526432	-2.17012088493649	5.30456003656236e-05	0.00484770133184272	-	15	16017225	16065520	+	5913	protein_coding	-	-
ENSSSCG00000026585	141.067455059954	953.225540861266	285.093547249356	452.863157462085	139.126815245535	305.812957895283	93.2947933703644	103.241859975111	115.348336534098	134.865863556196	100.881189292521	34.4215785279028	379.531578962247	97.0089368760322	1.968239418276	5.41721656741739e-05	0.00489935311835598	PROCR	17	38532554	38537397	+	1597	protein_coding	protein C receptor [Source:VGNC Symbol;Acc:VGNC:96506]	-
ENSSSCG00000040186	1903.34195046802	1508.0728049263	961.542782086466	1604.39487603546	866.043844013628	1023.40038102676	558.86298552927	535.567148620889	794.621873901564	629.64982924089	386.874463791708	748.669332981886	1311.13277309277	609.040939011034	1.10609271733287	5.75333248105858e-05	0.00512369481922845	C12orf57	5	63779511	63781308	-	830	protein_coding	chromosome 5 C12orf57 homolog [Source:VGNC Symbol;Acc:VGNC:86045]	-
ENSSSCG00000010948	11597.4547144744	3562.75766406139	5518.71993887542	1465.14550943616	9717.47294176508	13894.3703106896	1321.52527696468	612.998543602222	459.063076711461	1687.06439135634	2591.56919289331	3005.86434494911	7625.98684655035	1613.01413774619	2.24105834996605	6.07152101126243e-05	0.00529914063909607	CTSL	10	27668264	27674618	-	1590	protein_coding	cathepsin L [Source:HGNC Symbol;Acc:HGNC:2537]	-
ENSSSCG00000012479	8.54954273090632	21.6174258726637	12.0948777620939	31.4824654920166	14.8182406770393	10.7302792243959	79.708172976622	92.487499561037	240.017750767921	85.2219874005409	22.5268675119222	14.6291708743587	16.5488052931859	89.0985748487337	-2.42907296027574	6.1551477862504e-05	0.00531378610766463	PCDH19	X	82036165	82151453	-	3836	protein_coding	protocadherin 19 [Source:VGNC Symbol;Acc:VGNC:91216]	-
ENSSSCG00000001692	1811.43436611078	1245.57549075824	854.41672190792	1368.27638484534	846.286189777575	1845.60802659609	696.540738852526	705.486043163259	739.860542415679	668.537532229486	526.932813974529	636.799202766202	1328.59952999932	662.35947890028	1.00377634792869	6.17988301263775e-05	0.00531378610766463	MRPS18A	7	38635469	38657054	-	7392	protein_coding	mitochondrial ribosomal protein S18A [Source:VGNC Symbol;Acc:VGNC:90384]	-
ENSSSCG00000051033	170.990854618126	127.645752771919	31.9650340855339	89.6039402465087	124.308574568496	40.2385470914846	27.1732407874848	1.07543604140741	2.33026942493127	38.8877029885963	8.8148612003174	8.6053946319757	97.4587838970115	14.4811508457855	2.73900594562774	6.30249355259523e-05	0.00539264828237989	-	1	273556971	273560100	-	2529	lncRNA	-	-
ENSSSCG00000000033	1006.70865656422	1373.22124353016	1050.52652562187	1046.18654558086	773.841457578717	1918.03741136076	850.522436648273	366.723690119926	272.641522716959	551.874423263697	382.956747702678	499.112888654591	1194.75364003943	487.305284851021	1.29287903241665	6.4074335237108e-05	0.0054490231393103	TSPO	5	5723186	5735128	-	905	protein_coding	translocator protein [Source:NCBI gene (formerly Entrezgene);Acc:396592]	-
ENSSSCG00000012030	79.0832702608835	551.75906036894	55.2908697695722	55.6997466397216	6.58588474535078	34.8734074792866	7.24619754332927	4.30174416562963	0	15.7205607826241	29.3828706677247	6.88431570558056	130.548706543959	10.5892814774814	3.61940876616702	6.43081504839829e-05	0.0054490231393103	CLDN8	13	193562074	193564168	-	2095	protein_coding	claudin 8 [Source:VGNC Symbol;Acc:VGNC:86740]	-
ENSSSCG00000051391	0	0	0	0	1.6464711863377	0	5.43464815749695	4.30174416562963	1.16513471246564	28.9589277574654	5.87657413354493	25.8161838959271	0.274411864389616	11.9255354704216	-5.00759667330741	6.4822316927235e-05	0.00546605575828448	-	X	71396193	71398025	-	1833	protein_coding	-	-
ENSSSCG00000003219	228.700268051744	148.233777412551	63.0661483309182	72.6518434431152	51.0406067764686	101.937652631761	30.7963395591494	35.4893893664444	38.449445511366	52.9534678993652	32.3211577344971	18.071328727149	110.938382774426	34.6801881329952	1.67651810823785	6.57966699366898e-05	0.00552154266223519	FAM71E1	6	55310619	55316269	-	871	protein_coding	family with sequence similarity 71 member E1 [Source:VGNC Symbol;Acc:VGNC:87979]	-
ENSSSCG00000000206	94.0449700399696	294.408752361039	269.542990126664	240.961947419665	140.773286431873	92.5486583104145	1022.61962830234	347.365841374592	441.586056024476	455.06886476017	405.4836152146	692.734267874044	188.713434114938	560.809712258371	-1.57075236016877	6.65908548992963e-05	0.0055349684393677	FAIM2	5	15779334	15812547	-	4524	protein_coding	Fas apoptotic inhibitory molecule 2 [Source:VGNC Symbol;Acc:VGNC:87883]	-
ENSSSCG00000018065	41217.3455056994	10046.9560246285	19972.0988645776	79730.5547225894	22420.8213799536	100845.846720679	7459.96037085749	12921.36403751	19719.9050084809	3116.8080246392	5809.97296003142	9213.79603245638	45705.6038696878	9706.9677389959	2.23528623927761	6.71541584200943e-05	0.00555533571195614	ND1	MT	3922	4876	+	955	protein_coding	mitochondrially encoded NADH:ubiquinone oxidoreductase core subunit 1 [Source:VGNC Symbol;Acc:VGNC:99793]	-
ENSSSCG00000021041	49.1598707027114	150.292579876614	79.48062529376	108.977765164673	84.7932660963913	69.7468149585732	297.0940992765	130.127761010296	415.953092350232	196.093310814837	198.82409151827	198.784615998639	90.4084870154538	239.479495161462	-1.40440968438964	6.7558779268135e-05	0.00556244571757216	-	9	66518610	66550484	-	3507	protein_coding	peptidase M20 domain containing 1 [Source:NCBI gene (formerly Entrezgene);Acc:100627595]	-
ENSSSCG00000044009	659.38348312115	819.403380697158	374.077290784762	519.460680618274	465.951345733568	270.939550415996	96.0121174491129	254.878341813555	215.549921806143	57.9178555149307	234.08353631954	59.3772229606323	518.202621895151	152.969832643986	1.7622351874246	6.87146955897336e-05	0.00560474304448037	-	18	23533037	23537320	-	3413	lncRNA	-	-
ENSSSCG00000012517	287.478374326725	185.292221765689	183.151006111708	134.405910369763	255.203033882343	114.009216759206	113.22183661452	15.0561045797037	4.66053884986255	4.13698967963791	3.91771608902995	14.6291708743587	193.256627202572	25.9370594478521	2.89472797119471	6.94531750177225e-05	0.00561806490047856	-	X	84815571	84818686	-	664	protein_coding	-	-
ENSSSCG00000013033	1787.92312360079	1018.07781847926	624.614044428136	687.770784594824	754.083803342665	1282.26836731531	419.373682820182	336.611480960518	257.494771454906	408.734580348225	649.361441756715	429.409192135587	1025.78965696016	416.830858246022	1.29860768291337	7.01261771868072e-05	0.00561806490047856	BAD	2	7830920	7842863	+	1001	protein_coding	BCL2 associated agonist of cell death [Source:VGNC Symbol;Acc:VGNC:85743]	-
ENSSSCG00000031959	307.783538312628	68.9698825461175	47.5155912082261	67.8083872135742	35.3991305062605	59.0165357341774	10.8692963149939	9.67892437266666	9.32107769972509	50.4712740915825	13.7120063116048	12.047552484766	97.7488442534972	17.6833552125565	2.4579246817749	7.01654625210156e-05	0.00561806490047856	CAPSL	16	21340401	21357034	-	5624	protein_coding	calcyphosine like [Source:VGNC Symbol;Acc:VGNC:86182]	-
ENSSSCG00000042185	27.7860138754456	29.8526357289166	45.787751527927	16.9520968033935	46.9244288106243	8.04770941829691	74.273524819125	90.3366274782222	108.357528259304	128.246680068775	44.074306001587	111.870130215684	29.225106027434	92.8597994737829	-1.65231236434482	7.6022259015803e-05	0.00595053152968987	-	15	139978349	139981875	+	2965	lncRNA	-	-
ENSSSCG00000016328	56.6407205922544	81.3226973304968	38.8763928067304	79.9170277874267	4.11617796584424	18.7779886426928	0.905774692916159	7.52805228985185	0	3.30959174371033	14.6914353338623	6.88431570558056	46.6085008542409	5.55319496098687	3.06584642123941	7.68668961609487e-05	0.00596879687786321	RAB17	15	137235936	137261057	-	3261	protein_coding	RAB17, member RAS onco family [Source:VGNC Symbol;Acc:VGNC:98240]	-
ENSSSCG00000017495	16.0303926204494	186.321622997721	11.2309579219443	12.1086405738525	1.6464711863377	38.8972621884351	3.62309877166464	6.45261624844444	0	2.48219380778275	5.87657413354493	2.58161838959271	44.3725579147899	3.50268355850491	3.66128700387604	7.72814720364988e-05	0.00596879687786321	GRB7	12	22574584	22584760	-	4909	protein_coding	growth factor receptor bound protein 7 [Source:VGNC Symbol;Acc:VGNC:88664]	-
ENSSSCG00000047270	22.4425496686291	41.1760492812642	36.2846332862817	35.1150576641723	37.868837285767	5.36513961219794	83.3312717482866	182.824127039259	37.2843107989004	276.350910599812	57.7863123131918	130.801998406031	29.7087111330521	128.063155150914	-2.10292357446085	7.89706865796648e-05	0.00606515781193457	-	6	30516937	30572591	+	11874	lncRNA	-	-
ENSSSCG00000010607	65.1902633231607	1170.42920081994	38.0124729665809	60.5432028692627	38.6920728789358	414.457035042291	40.7598611812272	33.3385172836296	22.1375595368471	65.364436938279	33.3005867567546	23.2345655063344	297.887374650028	36.355921200512	3.03295556168393	7.92240607918123e-05	0.00606515781193457	COL17A1	14	114959408	115064783	-	6363	protein_coding	collagen type XVII alpha 1 chain [Source:VGNC Symbol;Acc:VGNC:86868]	-
ENSSSCG00000003473	253.2802034031	103.969524435192	127.860136342136	204.636025698108	108.667098298288	57.6752508311279	58.8753550395503	67.7524706086666	54.7613314858849	52.9534678993652	49.9508801351319	37.0031969174955	142.681373167992	53.5494503476824	1.41535760550011	8.0436931617332e-05	0.00610981599947046	CPLANE2	6	75345256	75349943	-	1327	protein_coding	ciliosis and planar polarity effector 2 [Source:VGNC Symbol;Acc:VGNC:86942]	-
ENSSSCG00000010204	27.7860138754456	98.8225182750341	80.3445451339095	96.8691245908202	83.9700305032225	60.3578206372268	141.300852094921	146.259301631407	195.742631694227	158.860403698096	174.338365961833	192.760839756256	74.6916755026098	168.210399139457	-1.16931704269172	8.05074580279693e-05	0.00610981599947046	BICC1	14	61792715	62127123	+	5206	protein_coding	BicC family RNA binding protein 1 [Source:VGNC Symbol;Acc:VGNC:85817]	-
ENSSSCG00000049640	117.556212549962	64.8522776179911	46.6516713680765	62.9649309840332	49.3941355901309	17.4367037396433	10.8692963149939	7.52805228985185	9.32107769972509	26.4767339496826	24.4857255564372	3.44215785279028	59.8093219749728	13.6871739439135	2.12309051821188	8.14823032703696e-05	0.00613048967062199	-	AEMK02000682.1	1542901	1545771	-	2342	lncRNA	-	-
ENSSSCG00000013115	55.5720277508911	55.5876665297067	39.74031264688	26.6390092624756	41.9850152516112	115.350501662256	20.8328179370717	9.67892437266666	29.1283678116409	11.5835711029861	8.8148612003174	19.7924076535441	55.8124221839701	16.6384916797045	1.74539477195487	8.37316583992296e-05	0.00624588075794253	CD5	2	10648974	10673919	-	3091	protein_coding	CD5 molecule [Source:VGNC Symbol;Acc:VGNC:86420]	-
ENSSSCG00000039265	7261.76785706356	5448.62072114329	3709.67179360223	9661.48431387694	4764.06437766812	5866.78016593845	2815.14774558342	4107.09024213489	3404.52362982459	2233.14702906854	2011.74721171688	2176.30430242665	6118.73153821543	2791.32669345916	1.13231387959515	8.77788448581196e-05	0.00641435869953887	COX6A1	14	40408631	40423629	+	4860	protein_coding	cytochrome c oxidase subunit 6A1 [Source:VGNC Symbol;Acc:VGNC:86925]	-
ENSSSCG00000036988	965.029635751051	1029.40123203161	854.41672190792	932.365324186645	926.140042314954	1286.29222202446	714.65623271085	629.130084223333	312.256102940791	445.967487464967	285.013845476929	522.347454160925	998.940863036105	484.895201162966	1.04211642902667	8.78276556396327e-05	0.00641435869953887	PSMG4	7	1980292	1988729	+	1376	protein_coding	proteasome assembly chaperone 4 [Source:HGNC Symbol;Acc:HGNC:21108]	-
ENSSSCG00000005938	82.2893487849734	493.083190143139	6.04743888104696	23.0064170903198	0.823235593168848	12.0715641274454	0.905774692916159	13.9806685382963	0	4.13698967963791	7.83543217805991	0.86053946319757	102.886865770016	4.61990075868464	4.48197399780807	8.84394508109794e-05	0.00643212755794019	COL22A1	4	4069076	4313196	+	6233	protein_coding	collagen type XXII alpha 1 chain [Source:VGNC Symbol;Acc:VGNC:97937]	-
ENSSSCG00000045681	6.41215704817974	10.2940123203161	13.822717442393	4.84345622954101	9.87882711802617	18.7779886426928	3.62309877166464	0	0	1.65479587185516	0	0.86053946319757	10.6715264668581	1.02307235111956	3.3001118030177	8.99174731436864e-05	0.00648418913906128	-	10	56179667	56186108	-	6206	lncRNA	-	-
ENSSSCG00000007642	13.8930069377228	170.880604517246	12.9587976022435	23.0064170903198	77.3841457578717	24.1431282548907	7.24619754332927	13.9806685382963	8.15594298725945	9.1013772952034	10.7737192448324	3.44215785279028	53.7110166933825	8.78334391028518	2.61929845506464	9.02697198964131e-05	0.00648418913906128	-	3	7861014	7876641	+	4208	protein_coding	alpha-2-glycoprotein 1, zinc-binding [Source:VGNC Symbol;Acc:VGNC:85710]	-
ENSSSCG00000047264	218.013339638111	96.7637158109709	52.6991102491235	121.086405738525	41.9850152516112	63.0403904433258	7.24619754332927	36.5648254078518	33.7889066615035	35.578111244886	19.5885804451498	6.88431570558056	98.9313295219447	23.2751561680502	2.09119595830651	9.24760767098251e-05	0.00658844864885713	-	6	244167	248317	+	2219	lncRNA	-	-
ENSSSCG00000037918	95.1136628813329	802.932960984652	150.322052186024	318.457247092322	172.056238972289	352.757929502015	118.656484772017	7.52805228985185	2.33026942493127	73.6384162975548	41.1360189348145	25.8161838959271	315.273348603106	44.8509042691827	2.81019299049351	9.31097492730216e-05	0.00660662875431135	ADIRF	14	87928721	87930937	+	410	protein_coding	adiposis regulatory factor [Source:VGNC Symbol;Acc:VGNC:85142]	-
novel.914	117.556212549962	54.5582652976751	6.91135872119652	6.05432028692627	18.9344186428835	99.2550828256619	8.15197223624543	8.60348833125926	9.32107769972509	3.30959174371033	10.7737192448324	4.30269731598785	50.5449430540509	7.41042442862672	2.7746007451269	9.45327158845134e-05	0.00664817109053254	-	6	13894542	13913754	-	2791	-	-	-
ENSSSCG00000000625	198.776868493572	308.820369609482	190.926284673054	343.885392297412	226.389788121433	99.2550828256619	659.403976442964	453.834009473926	609.365454619528	671.847123973196	407.442473259115	381.218982196524	228.008964336769	530.518669994209	-1.21790887210275	9.4837845977806e-05	0.00664817109053254	LRP6	5	60149028	60314689	+	5427	protein_coding	LDL receptor related protein 6 [Source:VGNC Symbol;Acc:VGNC:89821]	-
ENSSSCG00000032580	17608.8519471429	14515.5867728777	2478.5860213891	5691.06106971069	4613.41226411822	971.090269807827	957.40385041238	1125.98153535356	1966.74739464199	2845.42150165495	1061.70106012712	1687.51788733044	7646.43139084107	1607.46220492007	2.24997862384834	9.54627503449427e-05	0.0066652092290839	MGST1	5	56259568	56282277	-	3078	protein_coding	microsomal glutathione S-transferase 1 [Source:VGNC Symbol;Acc:VGNC:103301]	-
ENSSSCG00000016600	316.333081043534	652.640381108038	288.549226609955	599.3777084057	456.895754208711	156.93033365679	41.6656358741433	193.578487453333	152.632647332998	60.4000493227135	150.832069427653	24.9556444327295	411.787747505454	104.010755640595	1.98756254983465	9.74288282618464e-05	0.0067753792721535	TMEM229A	18	23531536	23532648	+	1113	protein_coding	transmembrane protein 229A [Source:VGNC Symbol;Acc:VGNC:94146]	-
ENSSSCG00000007492	1981.35652788754	929.54931252454	867.375519510163	1775.12670812678	1271.0757558527	718.928708034524	562.486084300935	546.321509034963	460.228211423926	454.241466824242	326.149864411744	812.349253258506	1257.23542198938	526.962731542386	1.25425802182166	0.000103371243923458	0.00702079790927613	FAM210B	17	56941687	56953361	+	3067	protein_coding	family with sequence similarity 210 member B [Source:VGNC Symbol;Acc:VGNC:95736]	-
ENSSSCG00000013311	189.158632921302	102.940123203161	147.730292665576	205.846889755493	139.950050838704	52.3101112189299	75.1792995120412	23.659592910963	46.6053884986255	60.4000493227135	40.156589912557	58.5166834974348	139.656016767194	50.7529339423891	1.45786166878556	0.000105266725949661	0.00712182442422998	KIAA1549L	2	27237651	27559433	-	9017	protein_coding	KIAA1549 like [Source:VGNC Symbol;Acc:VGNC:89445]	-
ENSSSCG00000004739	166.716083252673	216.174258726637	310.147222613694	295.450830002002	280.723337270577	144.858769529344	326.078889449817	387.156974906667	447.411729586804	604.000493227135	684.620886557984	567.956045710396	235.678416899155	502.870836573134	-1.09207174796717	0.000105676526255302	0.0071219450416459	MGA	1	129594794	129697408	-	9688	protein_coding	MAX dimerization protein MGA [Source:VGNC Symbol;Acc:VGNC:90195]	T-box
ENSSSCG00000007472	676.482568582963	362.349233675125	319.650340855339	263.968364509985	280.723337270577	380.924912466054	153.981697795747	151.636481838444	92.0456422847853	199.402902558547	193.926946406983	215.99540526259	380.683126226674	167.831512691183	1.17972758416537	0.000106905447862459	0.00717108811472708	BCAS4	17	52239399	52307308	+	3917	protein_coding	breast carcinoma amplified sequence 4 [Source:NCBI gene (formerly Entrezgene);Acc:100141422]	-
ENSSSCG00000008631	1014.18950645376	677.346010676796	355.934974141621	443.176245003003	496.411062680815	547.24424044419	332.41931230023	196.804795577555	330.898258340241	286.279685830943	187.07094325118	264.185615201654	589.050339900031	266.276435083634	1.14520671912564	0.000107317362898119	0.00717108811472708	SLC66A3	3	125494417	125507239	-	3804	protein_coding	solute carrier family 66 member 3 [Source:VGNC Symbol;Acc:VGNC:93152]	-
novel.919	23.5112425099924	43.2348517453274	126.996216501986	23.0064170903198	153.121820329406	0	3.62309877166464	16.1315406211111	3.49540413739691	7.44658142334824	2.93828706677247	0.86053946319757	61.6450913628386	5.74924191391515	3.43233773082233	0.000111029484106516	0.00734098350408805	-	6	36183589	36185453	-	1865	-	-	-
ENSSSCG00000004807	1195.86728948552	715.433856261966	742.971062528626	836.70706365321	1154.99953721589	1018.03524141456	549.805238600109	237.671365151037	326.237719490378	342.542745474019	80.313179825114	476.738862611454	944.002341759963	335.551518525352	1.491808425352	0.000112127473711535	0.0073562244983245	SCG5	1	136525943	136593583	+	8980	protein_coding	secretogranin V [Source:VGNC Symbol;Acc:VGNC:103171]	-
ENSSSCG00000029990	27.7860138754456	65.8816788500227	73.433186412713	260.335772337829	60.9194338944947	262.891840997699	17.209719165407	12.9052324968889	13.9816165495876	66.1918348742065	10.7737192448324	21.5134865799393	125.207987728034	23.7626014851436	2.38872058401207	0.000113281282772514	0.0073562244983245	DEFB1	AEMK02000617.1	539	11160	+	372	protein_coding	defensin beta 1 [Source:VGNC Symbol;Acc:VGNC:87240]	-
novel.70	2.13738568272658	5.14700616015803	3.45567936059826	10.8977765164673	5.76264915218193	6.70642451524743	16.3039444724909	31.1876452008148	16.3118859745189	21.5123463341171	14.6914353338623	17.2107892639514	5.68448689789658	19.5363410966259	-1.80729089050092	0.000113367195075869	0.0073562244983245	-	1	66579946	66580884	-	939	-	PF05347:Complex 1 protein (LYR family)	-
ENSSSCG00000001848	116.487519708599	73.087487474244	58.7465491301704	185.262200779944	91.3791508417421	329.956086150173	38.9483117953948	46.2437497805185	46.6053884986255	44.6794885400894	53.8685962241619	49.9112888654591	142.486499014145	46.7094706173749	1.60485462030487	0.000115167660867487	0.00744418294765991	MESP2	7	55343134	55345904	+	1802	protein_coding	mesoderm posterior bHLH transcription factor 2 [Source:VGNC Symbol;Acc:VGNC:90149]	bHLH
ENSSSCG00000004336	75.8771917367936	126.616351539887	83.8002244945078	118.664677623755	152.298584736237	155.58904875374	291.659451119003	262.406394103407	160.788590320258	335.923561986598	174.338365961833	302.049351582347	118.807679814153	254.527619178908	-1.10158950462864	0.000115575684836198	0.00744418294765991	EPHA7	1	60771571	60944038	-	6653	protein_coding	EPH receptor A7 [Source:VGNC Symbol;Acc:VGNC:87734]	-
ENSSSCG00000016203	48.0911778613481	33.970240657043	2.59175952044869	1.21086405738525	0.823235593168848	52.3101112189299	0	1.07543604140741	0	0.827397935927582	0	3.44215785279028	23.1662314847206	0.890831971687545	4.65528884600199	0.000116890111267126	0.00745679498897808	CFAP65	15	121026245	121067210	-	6375	protein_coding	cilia and flagella associated protein 65 [Source:VGNC Symbol;Acc:VGNC:96074]	-
ENSSSCG00000008629	538.621192047098	678.375411908828	592.649010342602	943.263100703112	768.902044019704	547.24424044419	1184.75329833434	1438.93342340311	1410.97813679589	1172.42287520938	4201.75050548463	1255.52707680525	678.175833244256	1777.39421933877	-1.38998568695555	0.000117286453021997	0.00745679498897808	ROCK2	3	125353119	125491963	+	12932	protein_coding	Rho associated coiled-coil containing protein kinase 2 [Source:HGNC Symbol;Acc:HGNC:10252]	-
ENSSSCG00000003951	356.943409015339	120.439944147698	108.853899858845	84.7604840169677	46.1011932174555	18.7779886426928	10.8692963149939	20.4332847867407	31.4586372365722	4.96438761556549	3.91771608902995	44.7480520862736	122.646153149833	19.3985623548627	2.6626689228882	0.000117480299167515	0.00745679498897808	C1orf210	6	167960094	167963587	+	1511	protein_coding	chromosome 6 C1orf210 homolog [Source:VGNC Symbol;Acc:VGNC:86063]	-
ENSSSCG00000033694	1785.78573791806	1044.84225051208	803.445451339095	1109.15147656489	880.862084690667	1558.5730573435	571.543831230096	732.371944198444	475.37496268598	491.474373940984	516.159094729696	779.648753656999	1197.11000972805	594.428826740367	1.00946231381209	0.000119755925932383	0.00754635266119039	MRPL41	AEMK02000682.1	440487	440894	-	408	protein_coding	mitochondrial ribosomal protein L41 [Source:VGNC Symbol;Acc:VGNC:90367]	-
ENSSSCG00000012482	193.433404286756	461.171751950159	306.691543253096	369.313537502502	373.748959298657	388.972621884351	120.468034157849	106.468168099333	252.834232605043	76.9480080412651	137.120063116048	185.876524050675	348.888636362587	146.619171678369	1.25224731714146	0.000120314510431394	0.00754667318514605	SRPX2	X	82336798	82363860	+	2003	protein_coding	sushi repeat containing protein X-linked 2 [Source:HGNC Symbol;Acc:HGNC:30668]	-
ENSSSCG00000030168	42865.2698670816	13598.3902751375	3838.39584978452	1472.41069378047	19083.4242852471	362.146923823361	315.209593134823	477.493602384889	456.732807286529	2626.98844657007	606.266564777385	3738.18342813024	13536.6729824757	1370.14574038066	3.30439257246895	0.000129184655591285	0.00796283957301057	CYP19A1	1	120367667	120695899	+	6953	protein_coding	cytochrome P450 family 19 subfamily A member 1 [Source:VGNC Symbol;Acc:VGNC:103367]	-
ENSSSCG00000024022	101.525819929513	257.350308007901	181.423166431409	256.703180165674	218.980667782914	287.03496925259	403.975513040607	374.251742409778	905.309671585799	293.726267254292	805.090656295655	543.000401277667	217.169685261667	554.225708643966	-1.35205141772095	0.000129558661629046	0.00796283957301057	TRPC6	9	32332769	32439184	-	4799	protein_coding	transient receptor potential cation channel subfamily C member 6 [Source:VGNC Symbol;Acc:VGNC:94464]	-
ENSSSCG00000007538	87.6328129917898	300.585159753229	10.3670380817948	7.26518434431152	1.6464711863377	0	2.71732407874848	1.07543604140741	1.16513471246564	9.1013772952034	3.91771608902995	2.58161838959271	67.9161110595771	3.42643443440793	4.29525377230054	0.000135206193588483	0.00824035294154894	GATA5	17	61824899	61834267	-	1981	protein_coding	GATA binding protein 5 [Source:VGNC Symbol;Acc:VGNC:95661]	zf-GATA
ENSSSCG00000031794	4161.48992426865	1128.22375030664	1211.21561588969	262.7575004526	1555.91527108912	5147.85145790392	703.786936395856	778.615693978963	205.063709393952	271.386522984247	168.461791828288	573.119282489582	2244.57558665177	450.072322845148	2.31808253904862	0.000137400662351267	0.00829871474512583	TNFAIP8L3	1	120807392	120849828	+	2037	protein_coding	TNF alpha induced protein 8 like 3 [Source:VGNC Symbol;Acc:VGNC:94256]	-
ENSSSCG00000030467	47.0224850199848	87.4991047226864	107.989980018696	220.377258444116	141.596522025042	88.524803601266	173.002966346986	277.462498683111	301.7698905286	358.263306256643	558.274542686768	260.743457348864	115.501692305298	321.586110308495	-1.47754599936417	0.000140164465143169	0.00838970747194696	PHC3	13	108776220	108883574	-	12024	protein_coding	polyhomeotic homolog 3 [Source:VGNC Symbol;Acc:VGNC:91372]	-
ENSSSCG00000025182	191.296018604029	238.821085831332	222.891318758588	363.259217215576	330.940708453877	108.644077147008	393.106216725613	542.019764869333	584.897625657749	517.951107890666	648.382012734457	466.412389053083	242.642071001735	525.461519488484	-1.11333425802742	0.000140349159656747	0.00838970747194696	ELK4	9	66297305	66323173	-	8640	protein_coding	ETS transcription factor ELK4 [Source:VGNC Symbol;Acc:VGNC:87647]	ETS
novel.229	39.5416351304418	60.7346726898647	27.6454348847861	42.3802420084839	47.7476644037932	114.009216759206	5.43464815749695	3.22630812422222	3.49540413739691	26.4767339496826	23.5062965341797	3.44215785279028	55.3431443127626	10.9302581259615	2.3257590985256	0.000142248351096533	0.00847269499431177	-	12	52434607	52435488	-	581	-	-	-
ENSSSCG00000015790	2392.80327181241	1504.98460123021	523.535423130636	1747.27683480692	962.362408414383	954.994850971234	409.410161198104	619.451159850666	696.75055805445	467.479833799084	567.089403887086	492.22857294901	1347.65956506096	542.068281623067	1.31404841926594	0.000142708239950024	0.00847269499431177	SLC25A4	15	46193699	46200994	+	4406	protein_coding	solute carrier family 25 member 4 [Source:VGNC Symbol;Acc:VGNC:95503]	-
ENSSSCG00000030303	6.41215704817974	33.970240657043	11.2309579219443	214.32293815719	12.3485338975327	332.638655956272	6.34042285041311	9.67892437266666	20.9724248243815	9.92877523113098	14.6914353338623	3.44215785279028	101.82058060636	10.8423567442075	3.2343326683145	0.000145252793392678	0.00856549834009864	ACHE	3	8732324	8739149	-	4255	protein_coding	acetylcholinesterase [Source:VGNC Symbol;Acc:VGNC:97029]	-
ENSSSCG00000033744	1447.0101072059	1308.36896591217	764.569058532365	1181.80332000801	856.165016895602	2100.45215817549	545.276365135528	850.669908753259	602.374646344734	558.493606751118	436.82534392684	624.751650281436	1276.39477112159	603.065253532152	1.08133937808127	0.000146234799566964	0.00859437180619987	-	3	18345692	18346453	-	384	protein_coding	-	-
ENSSSCG00000026422	300.302688423085	374.702048459504	143.410693464828	94.4473964760497	194.283599987848	425.187314266687	69.7446513545442	103.241859975111	120.008875383961	119.972700709499	77.3748927583416	50.7718283286566	255.388956846334	90.1858014183522	1.501867934398	0.000150222174934662	0.00876965907519909	GPER1	3	712160	715982	+	1949	protein_coding	G protein-coupled estrogen receptor 1 [Source:VGNC Symbol;Acc:VGNC:88584]	-
ENSSSCG00000005584	2.13738568272658	244.997493223522	33.692873765833	69.0192512709594	6.58588474535078	34.8734074792866	8.15197223624543	2.15087208281481	1.16513471246564	9.1013772952034	14.6914353338623	3.44215785279028	65.2177160279464	6.45049158556365	3.33004089935482	0.000160730527651811	0.00932076863841318	CRB2	1	264276572	264301725	+	7448	protein_coding	crumbs cell polarity complex component 2 [Source:VGNC Symbol;Acc:VGNC:86977]	-
novel.27	4.27477136545316	10.2940123203161	5.18351904089739	16.9520968033935	9.05559152485733	6.70642451524743	0	0	1.16513471246564	1.65479587185516	1.95885804451498	0.86053946319757	8.74440259502748	0.939888015338891	3.19613914356799	0.000161347423199253	0.00932556050312237	-	1	127937061	127938240	+	446	-	-	-
ENSSSCG00000045074	34.1981709236253	29.8526357289166	9.50311824164521	12.1086405738525	4.93941355901309	54.9926810250289	5.43464815749695	1.07543604140741	3.49540413739691	8.27397935927582	2.93828706677247	3.44215785279028	24.2657766753469	4.10998543585664	2.53135014599175	0.000166154407079288	0.00957170024940253	-	16	53677882	53695693	-	3527	lncRNA	-	-
ENSSSCG00000029571	58.778106274981	39.117246817201	28.5093547249356	27.8498733198608	32.1061881335851	16.0954188365938	86.9543705199513	143.032993507185	79.2291604476633	57.0904575790031	111.654908537354	53.3534467182493	33.7426980178596	88.5525562182343	-1.38564169759901	0.000166752022711799	0.00957452814616597	AVIL	5	23087956	23132465	-	4330	protein_coding	advillin [Source:VGNC Symbol;Acc:VGNC:85700]	-
ENSSSCG00000008287	752.359760319757	680.434214372891	530.446781851833	409.272051396216	564.73961691383	434.576308588033	426.619880363511	225.841568695555	171.274802732449	336.750959922526	238.980681430827	256.440760032876	561.97145557376	275.984775529624	1.02506896829067	0.000167861755233917	0.00960664569707547	-	3	68585038	68588305	-	1242	protein_coding	-	-
ENSSSCG00000015612	185.952554397213	419.995702668895	25.0536753643374	37.5367857789428	80.6770881305471	171.684467590334	30.7963395591494	7.52805228985185	1.16513471246564	22.3397442700447	35.2594448012696	43.0269731598785	153.483378988378	23.3526147987766	2.71136294924115	0.000174127443075642	0.0099003078791053	IRF6	9	133164440	133185628	+	4508	protein_coding	interferon regulatory factor 6 [Source:VGNC Symbol;Acc:VGNC:89209]	IRF
ENSSSCG00000007718	74.8084988954303	182.204018069594	15.5505571226922	16.9520968033935	12.3485338975327	215.946869390967	19.0212685512393	10.7543604140741	8.15594298725945	20.6849483981895	17.6297224006348	6.88431570558056	86.3017623632683	13.855093076163	2.63315049604634	0.000180159768740001	0.0101283436394273	CLDN4	3	11039706	11053925	+	3778	protein_coding	claudin 4 [Source:VGNC Symbol;Acc:VGNC:100383]	-
ENSSSCG00000009442	273.585367389002	3.08820369609482	47.5155912082261	58.1214747544922	90.5559152485733	12.0715641274454	7.24619754332927	21.5087208281481	3.49540413739691	13.2383669748413	8.8148612003174	11.1870130215684	80.8230194039723	10.9150939509336	2.88804034249566	0.000180242025627888	0.0101283436394273	CNMD	11	25961915	25994651	-	2261	protein_coding	chondromodulin [Source:VGNC Symbol;Acc:VGNC:86824]	-
ENSSSCG00000025353	111.144055501782	124.557549075824	31.1011142453843	19.3738249181641	9.87882711802617	6.70642451524743	12.6808457008262	4.30174416562963	0	11.5835711029861	4.89714511128744	4.30269731598785	50.4602992290714	6.29433389945288	2.98925665066702	0.000189290991419892	0.010556147780301	TNNT1	6	59347582	59365589	-	4347	protein_coding	troponin T1, slow skeletal type [Source:VGNC Symbol;Acc:VGNC:94284]	-
ENSSSCG00000034036	208.395104065842	134.85156139614	16.4144769628417	100.501716762976	69.1517898261832	50.9688263158804	15.3981697795747	26.8859010351852	43.1099843612285	14.8931628466965	8.8148612003174	30.118881211915	96.7139125549772	23.2034934058195	2.063695344373	0.000190763472635625	0.0105828696048006	-	AEMK02000682.1	1396622	1416492	+	3142	protein_coding	-	-
ENSSSCG00000031716	120.762291074052	399.407678028263	82.9363046543582	47.2236982380249	14.8182406770393	5.36513961219794	8.15197223624543	4.30174416562963	0	4.96438761556549	36.2388738235271	8.6053946319757	111.752225380656	10.3770620788239	3.4269066807453	0.000190982751389984	0.0105828696048006	PTPRQ	5	100787027	101033334	-	7988	protein_coding	protein tyrosine phosphatase receptor type Q [Source:HGNC Symbol;Acc:HGNC:9679]	-
ENSSSCG00000044733	0	0	0	0	0	0	19.9270432441555	6.45261624844444	0	11.5835711029861	0.979429022257488	9.46593409517327	0	8.06809895216947	-5.40295521283852	0.000193561319875811	0.010691812779849	-	9	133408501	133410752	+	1037	lncRNA	-	-
ENSSSCG00000012467	6.41215704817974	26.7644320328217	12.9587976022435	16.9520968033935	17.2879474565458	6.70642451524743	27.1732407874848	56.9981101945926	85.0548340099915	67.0192328101341	24.4857255564372	32.7004996015077	14.5136425764053	48.9052738266913	-1.7413648816776	0.000199087577092268	0.0109279045853633	KLHL4	X	70334544	70435109	+	3502	protein_coding	kelch like family member 4 [Source:VGNC Symbol;Acc:VGNC:89532]	-
ENSSSCG00000022895	88.7015058331531	176.027610677405	137.363254583781	146.514550943616	113.606511857301	61.6991055402763	207.4224046778	286.06598701437	264.485579729699	334.268766114743	963.758157901369	182.434366197885	120.652089905922	373.072543605978	-1.62757246000035	0.000201995749436239	0.0109839121695002	CRYBG3	13	162355469	162478720	-	9522	protein_coding	crystallin beta-gamma domain containing 3 [Source:VGNC Symbol;Acc:VGNC:87020]	-
ENSSSCG00000003567	21.3738568272658	57.6464689937699	40.6042324870296	56.9106106971069	12.3485338975327	13.4128490304949	9.96352162207775	6.45261624844444	9.32107769972509	13.2383669748413	9.79429022257488	3.44215785279028	33.7160919888666	8.70200510340896	1.95160050335526	0.000203009970154666	0.011004779593322	KDF1	6	84254499	84265041	-	1826	protein_coding	keratinocyte differentiation factor 1 [Source:VGNC Symbol;Acc:VGNC:89407]	-
ENSSSCG00000039424	2301.96438029653	2330.56438931955	1818.55126351483	1173.32727160631	2093.48811342838	2362.00271427014	1476.41274945334	1029.19229162689	590.723299220078	1180.69685456866	862.876968608847	633.357044913412	2013.31635540596	962.209868065204	1.06495205495325	0.000206930918014687	0.0111480838702048	MCRIP1	12	1137816	1144556	+	1234	protein_coding	MAPK regulated corepressor interacting protein 1 [Source:VGNC Symbol;Acc:VGNC:99013]	-
ENSSSCG00000032076	50.2285635440747	23.6762283367269	0.863919840149565	0	0	18.7779886426928	0	0	0	0	0	0	15.591116727274	0	6.46004203776908	0.000210028131597868	0.0112455246534994	-	3	40738135	40744248	+	1687	protein_coding	-	-
ENSSSCG00000003470	365.492951746245	544.553251744719	482.067270803457	334.19847983833	186.05124405616	73.7706696677217	18.1154938583232	73.1296508157037	191.082092844364	101.769946119093	34.2800157790121	58.5166834974348	331.022311309439	79.4823138189884	2.0605819961298	0.00021368576229625	0.0113356847385472	FAM131C	6	75193399	75213147	-	2027	protein_coding	family with sequence similarity 131 member C [Source:VGNC Symbol;Acc:VGNC:87902]	-
ENSSSCG00000025685	35.2668637649886	60.7346726898647	6.04743888104696	10.8977765164673	21.40412542239	79.1358092799196	6.34042285041311	13.9806685382963	2.33026942493127	3.30959174371033	8.8148612003174	4.30269731598785	35.5811144257795	6.51308517894271	2.45016407241787	0.000215359262346571	0.0113356847385472	TP73	6	65177682	65228992	+	3373	protein_coding	tumor protein p73 [Source:VGNC Symbol;Acc:VGNC:94331]	P53
ENSSSCG00000005375	141.067455059954	132.792758932077	91.5755030558539	123.508133853296	99.6115067734306	119.374356371404	24.4559167087363	58.073546236	53.5961967734193	43.8520906041618	41.1360189348145	93.7988014885351	117.988285674336	52.4854284576112	1.16684225379217	0.000216160199299725	0.0113356847385472	CORO2A	1	239947301	240000918	-	4638	protein_coding	coronin 2A [Source:VGNC Symbol;Acc:VGNC:86915]	-
ENSSSCG00000024058	464.881385993031	253.232703079775	270.406909966814	2350.28713538478	294.718342354447	221.312009003165	163.039444724909	184.974999122074	156.128051470395	91.8411708879616	21.5474384896647	135.965235185216	642.473080963668	125.58272331337	2.35501387291637	0.000217261611910259	0.011354195915849	SLC5A2	3	17081141	17089388	-	2416	protein_coding	solute carrier family 5 member 2 [Source:VGNC Symbol;Acc:VGNC:93143]	-
ENSSSCG00000010047	39.5416351304418	27.7938332648533	5.18351904089739	1.21086405738525	1.6464711863377	21.4605584487918	0	3.22630812422222	0	1.65479587185516	0	0.86053946319757	16.1394801881179	0.956940576545826	4.07445323837971	0.000219470776262195	0.0114245492682555	RSPH14	14	49123935	49184735	-	1363	protein_coding	radial spoke head 14 homolog [Source:VGNC Symbol;Acc:VGNC:92479]	-
novel.327	386.866808573511	137.939765092235	0	0	2.46970677950654	409.091895430093	0	0	0	0	0	1.72107892639514	156.061362645891	0.286846487732523	8.82286909332657	0.000222871349707124	0.0114755734782827	-	14	132221723	132231351	+	1465	-	PF00100:Zona pellucida-like domain	Zona_pellucida
ENSSSCG00000017114	1210.82898926461	1139.54716385899	988.324297131102	1308.94404603346	1114.66099315062	1840.24288698389	959.215399798213	863.575141250148	407.797149362973	464.997639991301	426.051624682007	482.762638853837	1267.09139607045	600.733265656413	1.07639134235363	0.000225853399307228	0.0115949149556108	NDUFS6	16	78993912	79000007	-	853	protein_coding	NADH:ubiquinone oxidoreductase subunit S6 [Source:VGNC Symbol;Acc:VGNC:90654]	-
ENSSSCG00000003144	2273.10967357972	1694.39442792402	1027.20068993783	2869.74781600305	1548.5061507506	1038.1545149603	922.07863738865	963.590693101037	873.851034349227	738.038958847403	487.755653084229	794.277924531357	1741.85221219259	796.598816883651	1.12868439618118	0.000227645133065278	0.0116185549639018	DHDH	6	54187260	54228144	+	6785	protein_coding	dihydrodiol dehydrogenase [Source:NCBI gene (formerly Entrezgene);Acc:397337]	-
novel.494	105.800591294966	89.5579071867497	44.0599118476278	53.2780185249511	65.8588474535078	139.493629917146	21.7385926299878	22.5841568695555	10.4862124121907	43.8520906041618	43.0948769793295	7.74485516877813	83.0081510374914	24.9167974440006	1.72946506613263	0.000232152090093565	0.011752204158274	-	17	62754504	62754868	-	341	-	-	-
ENSSSCG00000006462	53.4346420681645	120.439944147698	44.0599118476278	19.3738249181641	27.9900101677408	171.684467590334	17.209719165407	27.9613370765926	13.9816165495876	26.4767339496826	12.7325772893473	12.047552484766	72.8304667899549	18.4015894192305	1.9803229165006	0.000232956897093257	0.011752204158274	LRRC71	4	93160671	93175974	-	7491	protein_coding	leucine rich repeat containing 71 [Source:VGNC Symbol;Acc:VGNC:89852]	-
ENSSSCG00000007552	79.0832702608835	121.469345379729	58.7465491301704	238.540219304895	55.9800203354816	93.889943213464	55.2522562678857	39.7911335320741	32.6237719490378	17.3753566544792	4.89714511128744	12.047552484766	107.951557937437	26.997869333255	2.00018667449875	0.000235578797103472	0.0118502245055939	-	3	701757	707411	+	1440	protein_coding	-	-
ENSSSCG00000008382	601.674069687533	641.31696755569	678.177074517409	966.269517793432	765.609101647028	333.979940859322	1140.37033838144	1027.04141954407	1400.49192438369	1227.0311389806	2092.060391542	1274.4589449956	664.504445343402	1360.2423596379	-1.03313733714172	0.000239720609075065	0.0119808614097988	USP34	3	80370691	80587761	+	11126	protein_coding	ubiquitin specific peptidase 34 [Source:VGNC Symbol;Acc:VGNC:94759]	-
ENSSSCG00000011496	92.9762771986063	457.054147022033	228.938757639635	464.971798035937	167.116825413276	112.667931856157	228.255222614872	2923.03516054533	5315.34455826823	541.945648032566	380.018460635906	354.542258837399	253.954289527607	1623.85688482238	-2.67668646077053	0.000241153661437122	0.0119808614097988	ADAMTS9	13	46034816	46207006	-	11856	protein_coding	ADAM metallopeptidase with thrombospondin type 1 motif 9 [Source:VGNC Symbol;Acc:VGNC:85089]	-
ENSSSCG00000003183	1050.52506306011	1467.92615687707	772.344337093711	596.95598029093	725.270557581755	1264.83166357566	644.005806663389	526.96366028963	358.861491439416	488.164782197273	513.220807662924	369.171429711758	979.642293079874	483.397996327398	1.01863104043504	0.000241256887052296	0.0119808614097988	RRAS	6	54670780	54684704	-	955	protein_coding	RAS related [Source:VGNC Symbol;Acc:VGNC:92458]	-
ENSSSCG00000023324	286.409681485362	269.703122792281	469.972393041363	686.559920537439	433.845157599983	135.469775207998	823.349195860789	961.439821018222	1385.34517312164	981.293952010112	854.06210740853	681.547254852475	380.326675110738	947.839584045295	-1.31678451262563	0.000241607746562541	0.0119808614097988	-	9	45743431	45825195	+	13480	protein_coding	-	-
ENSSSCG00000016073	305.646152629901	281.026536344628	422.456801833137	858.502616686145	498.057533867153	285.69368434954	870.449479892429	901.215402699407	1690.61046778764	728.110183616272	4350.62371686776	763.298503856245	441.897220951751	1550.71795911996	-1.81113390511013	0.000244621108846365	0.0120959248014541	PGAP1	15	100733555	100820585	-	11042	protein_coding	post-GPI attachment to proteins inositol deacylase 1 [Source:VGNC Symbol;Acc:VGNC:96099]	-
ENSSSCG00000042601	0	2.05880246406321	1.72783968029913	1.21086405738525	3.29294237267539	0	6.34042285041311	8.60348833125926	10.4862124121907	11.5835711029861	11.7531482670899	6.88431570558056	1.3817414290705	9.27519311158661	-2.64064290877297	0.000248196082869333	0.0122041888851883	-	X	59581264	59593902	+	2696	lncRNA	-	-
ENSSSCG00000032536	194.502097128119	340.731807802461	156.369491067071	307.559470575854	148.182406770393	132.787205401899	104.164089685358	92.487499561037	30.2935025241065	113.353517222079	89.1280410254314	78.3090911509789	213.3554131243	84.6226235281651	1.33126439388276	0.000249830236508719	0.0122489665623264	B3GNT8	6	49399123	49402661	-	2024	protein_coding	UDP-GlcNAc:betaGal beta-1,3-N-acetylglucosaminyltransferase 8 [Source:VGNC Symbol;Acc:VGNC:85727]	-
ENSSSCG00000011400	148.548304949497	794.697751128399	468.244553361064	966.269517793432	430.552215227307	7273.78802923736	477.343263166816	278.537934724518	147.972108483136	165.479587185516	294.808135699504	228.903497210554	1680.35006194951	265.507421078341	2.66163391707192	0.000251375425818813	0.0122489665623264	SEMA3B	13	32740802	32749622	+	3025	protein_coding	semaphorin 3B [Source:VGNC Symbol;Acc:VGNC:92694]	-
ENSSSCG00000040411	327.020009457167	296.467554825102	495.88998824585	1064.34950644164	571.32550165918	422.504744460588	249.99381524486	203.257411826	210.88938295628	278.005706471667	123.408056804444	252.138062716888	529.592884181588	219.615406003357	1.26912184947154	0.000251866481745683	0.0122489665623264	CCDC69	16	71778456	71821924	+	8229	protein_coding	coiled-coil domain containing 69 [Source:VGNC Symbol;Acc:VGNC:86309]	-
ENSSSCG00000032950	83.3580416263367	112.204734291445	35.4207134461322	110.188629222058	32.1061881335851	8.04770941829691	7.24619754332927	11.8297964554815	10.4862124121907	28.1315298215378	7.83543217805991	19.7924076535441	63.5543360229756	14.2202626773572	2.15240790973145	0.000251926611049852	0.0122489665623264	SLC25A34	6	74909705	74914426	+	2276	protein_coding	solute carrier family 25 member 34 [Source:VGNC Symbol;Acc:VGNC:93010]	-
ENSSSCG00000001798	70.5337275299772	278.967733880565	55.2908697695722	139.249366599304	7.40912033851963	30.8495527701382	10.8692963149939	3.22630812422222	3.49540413739691	14.0657649107689	42.115447957072	12.047552484766	97.0500618146794	14.30329565487	2.75860659558566	0.000256396765272876	0.0124001942026392	BNC1	7	51651172	51679776	+	4655	protein_coding	basonuclin 1 [Source:VGNC Symbol;Acc:VGNC:85851]	zf-C2H2
ENSSSCG00000011673	34.1981709236253	34.9996418890746	150.322052186024	31.4824654920166	213.218018630732	40.2385470914846	165.756768803657	300.046655552667	623.347071169115	297.863256933929	245.83668458663	351.100100984609	84.0764827021595	330.658423005101	-1.97021528690031	0.000264974360444885	0.012650249865147	-	13	82375022	82376081	+	1060	protein_coding	-	-
ENSSSCG00000044824	215.875953955385	24.7056295687585	17.2783968029913	0	40.3385440652735	8.04770941829691	1.81154938583232	3.22630812422222	1.16513471246564	12.4109690389137	0.979429022257488	4.30269731598785	51.0410389684508	3.98268126661321	3.66362153276235	0.000265253019229091	0.012650249865147	-	18	52879685	52885301	+	3531	lncRNA	-	-
ENSSSCG00000045485	5388.34930615371	3418.64149157696	2163.25527973451	3773.05240281245	2832.75367609401	5225.6459822808	1742.71050917069	2613.30958062	2253.37053390854	1693.68357484376	1492.64982992041	1536.92348127086	3800.28302310874	1888.77458495571	1.00864282343635	0.000266118536135258	0.0126569456355339	-	AEMK02000452.1	2377035	2389237	-	6755	lncRNA	-	-
ENSSSCG00000001908	127.174448122232	96.7637158109709	57.8826292900209	77.4952996726562	37.0456016925981	228.018433518413	24.4559167087363	29.036773118	50.1007926360224	37.2329071167412	38.197731868042	34.4215785279028	104.063354684482	35.5742833292408	1.54550244909707	0.000267581772677299	0.0126813483484679	CCDC33	7	59190179	59291021	-	2823	protein_coding	coiled-coil domain containing 33 [Source:VGNC Symbol;Acc:VGNC:86293]	-
ENSSSCG00000027407	133.586605170411	716.463257493997	89.8476633755548	221.588122501501	28.8132457609097	313.86066731358	43.4771852599756	54.8472381117778	115.348336534098	36.4055091808136	41.1360189348145	29.2583417487174	250.693260269326	53.4121049616995	2.23283305906837	0.000268084648558273	0.0126813483484679	MYH14	6	55113520	55200752	+	6890	protein_coding	myosin heavy chain 14 [Source:VGNC Symbol;Acc:VGNC:90511]	-
ENSSSCG00000040507	4254.46620146726	5656.55977001367	3382.24617418555	2441.10193968867	2845.92544558471	9101.95935209381	2212.80757479418	2053.00740304674	1479.72108483136	2355.60192358583	2165.51756821131	1742.59241297508	4613.70981383894	2001.54132790741	1.20465377454516	0.000272348088026679	0.012848205071637	PDLIM7	2	80451888	80472660	+	3645	protein_coding	PDZ and LIM domain 7 [Source:VGNC Symbol;Acc:VGNC:91285]	-
ENSSSCG00000027677	288.547067168088	453.965943325938	177.103567230661	217.955530329346	248.617149136992	374.218487950806	95.1063427561967	108.619040182148	249.338828467646	87.7041812083237	79.3337508028566	97.2409593413254	293.401290856972	119.557183793083	1.29748469482544	0.000273970444486261	0.0128899032574331	-	12	25322041	25336753	-	1938	protein_coding	-	-
novel.399	402.897201193961	218.2330611907	209.068601316195	440.754516888232	197.576542360523	134.128490304949	123.185358236598	158.089098086889	102.531854696976	121.627496581355	69.5394605802817	108.427972362894	267.109735542427	113.900206757499	1.22935689380819	0.00028071531952504	0.0131364233305887	-	15	81935617	81938741	-	1447	-	-	-
ENSSSCG00000002918	84.4267344677	31.9114381929798	24.1897555241878	26.6390092624756	35.3991305062605	114.009216759206	25.3616914016525	15.0561045797037	10.4862124121907	17.3753566544792	11.7531482670899	14.6291708743587	52.762547452135	15.7769473649124	1.72989842973571	0.000285266662472711	0.0133137154905379	-	6	45289826	45309051	+	3526	protein_coding	hematopoietic cell signal transducer [Source:VGNC Symbol;Acc:VGNC:88809]	-
ENSSSCG00000033910	8.54954273090632	3.08820369609482	15.5505571226922	3.63259217215576	5.76264915218193	1.34128490304949	36.2309877166464	36.5648254078518	5.82567356232818	70.3288245538445	25.4651545786947	18.9318681903465	6.32080496284675	32.2245556682853	-2.32443192551394	0.000287140386979699	0.013329881528539	IFN-OMEGA-2	1	201623473	201624003	+	531	protein_coding	interferon-omega-2 [Source:NCBI gene (formerly Entrezgene);Acc:100310808]	-
ENSSSCG00000002910	1016.32689213649	514.700616015803	422.456801833137	920.256683612792	466.774581326737	637.110328948506	354.157904930218	319.404504298	400.806341088179	307.79203216506	365.327025302043	240.090510232122	662.937650645577	331.263053002604	1.00071393657329	0.000288108511501202	0.0133393476611498	ALKBH6	6	45384957	45390244	-	1734	protein_coding	alkB homolog 6 [Source:VGNC Symbol;Acc:VGNC:85261]	-
ENSSSCG00000040321	13.8930069377228	71.0286850101808	10.3670380817948	36.3259217215576	17.2879474565458	92.5486583104145	13.5866203937424	4.30174416562963	15.1467512620533	6.61918348742065	5.87657413354493	6.02377624238299	40.241876253036	8.59244161412898	2.22598992409969	0.000289822328049749	0.0133416550350967	-	X	125535299	125536459	-	1161	protein_coding	-	-
ENSSSCG00000017446	476.637007248028	531.171035728308	279.910028208459	112.610357336829	134.187401686522	344.710220083718	140.395077402005	160.239970169704	55.9264661983505	87.7041812083237	61.7040284022218	122.196603774055	313.204341715311	104.69438785911	1.58025669348789	0.000290451384321784	0.0133416550350967	-	12	21087527	21088906	+	941	protein_coding	-	-
ENSSSCG00000009157	102.594512770876	233.674079671174	338.65657733863	242.172811477051	262.612154220862	59.0165357341774	413.033259969769	428.023544480148	501.007926360224	695.841664115096	1113.61079830676	442.317284083551	206.454445202128	598.972412885925	-1.53505404296082	0.000300668031599595	0.0135659002129416	TET2	8	116415267	116545299	-	8306	protein_coding	tet methylcytosine dioxygenase 2 [Source:VGNC Symbol;Acc:VGNC:93889]	-
ENSSSCG00000015360	618.773155149345	583.67049856192	479.475511283009	810.068054390734	549.098140643621	371.535918144707	769.908488978735	1351.82310404911	1332.91411106069	858.83905749283	2569.04232538139	954.338264686105	568.77021302889	1306.14422527481	-1.19927031160075	0.000300773611137692	0.0135659002129416	ANKMY2	9	85848002	85887427	-	5020	protein_coding	ankyrin repeat and MYND domain containing 2 [Source:VGNC Symbol;Acc:VGNC:85319]	-
ENSSSCG00000005661	216.944646796748	151.321981108646	120.08485778079	289.396509715076	100.434742366599	107.302792243959	72.4619754332927	83.8840112297778	74.5686215978007	84.3945894646133	65.6217444912517	76.5880122245837	164.247588335303	76.2531590735533	1.10493949599133	0.000302700945436933	0.0135898271990717	ENDOG	1	269154090	269157788	+	1018	protein_coding	endonuclease G [Source:VGNC Symbol;Acc:VGNC:87698]	-
novel.659	332.363473663983	33.970240657043	6.91135872119652	25.4281452050903	60.9194338944947	0	4.5288734645808	1.07543604140741	0	14.8931628466965	0	3.44215785279028	76.598775356968	3.98993836757916	4.24433755438729	0.000302861230618098	0.0135898271990717	-	3	92860678	92876379	+	1350	-	-	-
ENSSSCG00000011850	38.4729422890785	34.9996418890746	2.59175952044869	14.530368688623	0	37.5559772853856	3.62309877166464	2.15087208281481	0	0	0	1.72107892639514	21.3584482787684	1.2491749634791	4.07973480825079	0.000304120578670667	0.0136113453864012	-	13	134220652	134248430	+	4255	protein_coding	mucin 4, cell surface associated [Source:NCBI gene (formerly Entrezgene);Acc:100157344]	-
ENSSSCG00000025134	197.708175652209	163.674795893025	142.546773624678	514.617224388733	149.82887795673	392.996476593499	783.495109372478	705.486043163259	687.429480354725	443.485293657184	6563.15387814743	167.805195323526	260.228720684812	1558.47583333643	-2.58287643797943	0.000304983743752122	0.0136150671283716	FAM171B	15	91719511	91798011	+	8431	protein_coding	family with sequence similarity 171 member B [Source:VGNC Symbol;Acc:VGNC:96218]	-
ENSSSCG00000006869	64.1215704817974	33.970240657043	58.7465491301704	53.2780185249511	39.5153084721047	17.4367037396433	73.3677501262089	91.4120635196296	95.5410464221822	100.942548183165	147.893782360881	95.5198804149303	44.5113985009517	100.779511837833	-1.1733978318617	0.000306223103357406	0.0136355210946518	TRMT13	4	117961114	117985620	-	3497	protein_coding	tRNA methyltransferase 13 homolog [Source:VGNC Symbol;Acc:VGNC:94446]	-
ENSSSCG00000014004	49.1598707027114	142.057370020362	63.0661483309182	108.977765164673	47.7476644037932	293.741393767837	40.7598611812272	32.2630812422222	44.2751190736942	41.3698967963791	36.2388738235271	15.4897103375563	117.458368731716	35.066090409101	1.74138428052141	0.000309602228474842	0.013716007355402	PLPP2	2	77945782	77957313	+	2054	protein_coding	phospholipid phosphatase 2 [Source:NCBI gene (formerly Entrezgene);Acc:100233200]	-
ENSSSCG00000005252	63.0528776404341	68.9698825461175	45.787751527927	192.527385124255	55.9800203354816	28.1669829640392	103.258314992442	264.557266186222	299.439621103669	250.701574586057	273.260697209839	183.294905661082	75.7474833563758	229.085396623219	-1.59834747690101	0.000312772831819362	0.0138021360323507	PTAR1	1	223032847	223089668	-	6178	protein_coding	protein prenyltransferase alpha subunit repeat containing 1 [Source:VGNC Symbol;Acc:VGNC:91936]	-
ENSSSCG00000001858	2326.54431564788	1480.27897166145	990.916056651551	1225.39442607388	1210.15632195821	2516.25047812083	637.665383812976	880.782117912666	1067.26339661852	724.800591872562	796.275795095338	703.921280895612	1624.9234283523	801.784761034613	1.01904755129857	0.00031470715690073	0.0138368096314918	CIB1	7	55794834	55798590	-	1162	protein_coding	calcium and integrin binding 1 [Source:VGNC Symbol;Acc:VGNC:86695]	-
ENSSSCG00000024718	107.937976977692	52.4994628336119	6.91135872119652	0	4.93941355901309	56.3339659280784	3.62309877166464	3.22630812422222	0	2.48219380778275	5.87657413354493	5.16323677918542	38.1036963365987	3.39523526939999	3.47657359744591	0.000325128035988661	0.014259070020558	RIBC2	5	3966440	3975995	-	1381	protein_coding	RIB43A domain with coiled-coils 2 [Source:VGNC Symbol;Acc:VGNC:92298]	-
ENSSSCG00000000021	52.3659492268012	106.028326899255	25.917595204487	61.7540669266479	17.2879474565458	53.6513961219794	0.905774692916159	16.1315406211111	11.6513471246564	7.44658142334824	27.4240126232097	6.02377624238299	52.8342136392861	11.5971721212708	2.19340476019904	0.000332048708392198	0.0145260907393128	-	5	4399742	4450465	-	1851	protein_coding	Rho GTPase activating protein 8 [Source:NCBI gene (formerly Entrezgene);Acc:100533202]	-
ENSSSCG00000012952	118.624905391325	218.2330611907	64.7939880112174	141.671094714075	80.6770881305471	151.565194044592	42.5714105670595	21.5087208281481	89.715372859854	30.6137236293205	61.7040284022218	32.7004996015077	129.260888580409	46.4689593146853	1.4785627466917	0.000334991298781098	0.0146181828005602	TMEM151A	2	6090535	6095355	-	2668	protein_coding	transmembrane protein 151A [Source:VGNC Symbol;Acc:VGNC:94097]	-
ENSSSCG00000033010	305.646152629901	539.406245584561	343.840096379527	670.81868779143	299.657755913461	164.978043075087	681.142569072952	977.571361639333	1381.84976898424	1562.12730303127	969.634732034914	479.320481001047	387.391163562328	1008.60770262729	-1.38045836674977	0.000336582520093361	0.0146509922399741	-	2	9183862	9211788	+	10351	protein_coding	AHNAK nucleoprotein [Source:VGNC Symbol;Acc:VGNC:96790]	-
ENSSSCG00000042897	0	3.08820369609482	1.72783968029913	1.21086405738525	0.823235593168848	2.68256980609897	4.5288734645808	9.67892437266666	8.15594298725945	20.6849483981895	7.83543217805991	8.6053946319757	1.5887854721745	9.91491933878868	-2.67752563544495	0.000338414462892632	0.0146940906711216	-	6	82328600	82331825	+	3006	pseudogene	-	-
ENSSSCG00000021155	440.301450641676	251.173900615712	217.70779971769	150.147143115771	221.45037456242	272.280835319046	190.212685512393	41.9420056148889	27.9632330991753	110.871323414296	50.9303091573894	85.1934068565594	258.843583995386	84.5188272757837	1.61166162382747	0.000341502849373176	0.0147913951260764	-	3	113661004	113670418	+	3363	protein_coding	proopiomelanocortin [Source:NCBI gene (formerly Entrezgene);Acc:396863]	-
ENSSSCG00000023166	127.174448122232	118.381141683635	101.078621297499	131.984182254993	120.192396602652	195.827595845225	72.4619754332927	48.3946218633333	26.7980983867096	76.9480080412651	48.9714511128744	89.4961041725473	132.439730967706	60.5117098350037	1.12100320330239	0.000348440547508965	0.0149611193114604	RNF227	12	53163863	53166567	-	2514	protein_coding	ring finger protein 227 [Source:VGNC Symbol;Acc:VGNC:99033]	-
ENSSSCG00000038700	1245.02716018823	564.11187515332	240.169715561579	651.444862873266	453.602811836035	547.24424044419	298.905648662333	333.385172836296	173.60507215738	183.682341775923	163.564646717001	302.909891045545	616.933444342771	242.675462199079	1.34563021576273	0.000350811085940531	0.0149611193114604	FMC1	18	10346031	10350342	-	454	protein_coding	formation of mitochondrial complex V assembly factor 1 homolog [Source:VGNC Symbol;Acc:VGNC:88167]	-
ENSSSCG00000025652	121.830983915415	795.727152360431	92.4394228960035	307.559470575854	52.6870779628063	543.220385735042	84.2370464412028	26.8859010351852	23.3026942493127	92.6685688238892	117.531482670899	58.5166834974348	318.910748907592	67.1903961196539	2.24469322188149	0.000351421307229949	0.0149611193114604	CDH1	6	18075480	18155986	-	7744	protein_coding	cadherin 1 [Source:VGNC Symbol;Acc:VGNC:86473]	-
ENSSSCG00000007688	182.746475873123	142.057370020362	177.103567230661	193.73824918164	202.515955919537	303.130388089184	133.148879858675	130.127761010296	60.5870050482131	105.90693579873	79.3337508028566	52.4929072550518	200.215334385751	93.5995399623039	1.09498790249705	0.000356145609913565	0.0150886447112653	-	3	9812441	9816656	-	1746	protein_coding	-	-
ENSSSCG00000008388	266.104517499459	204.850845174289	155.505571226922	202.214297583337	176.172416938133	183.75603171778	312.492269056075	381.77979469963	541.787641296521	269.731727112392	729.674621581829	271.069930907235	198.100613356653	417.75599744228	-1.07620461047421	0.000362387147814898	0.0152682723278513	REL	3	80870860	80911956	-	7556	protein_coding	REL proto-onco, NF-kB subunit [Source:VGNC Symbol;Acc:VGNC:92202]	RHD
ENSSSCG00000041528	81.2206559436101	56.6170677617383	26.7815150446365	71.4409793857299	44.4547220311178	12.0715641274454	21.7385926299878	18.2824127039259	12.816481837122	16.5479587185516	16.6502933783773	10.3264735583708	48.7644173823797	16.0603688043893	1.60227432354914	0.000365196727654331	0.0152682723278513	-	18	23177679	23531039	-	2547	lncRNA	-	-
ENSSSCG00000045015	0	2.05880246406321	6.91135872119652	1.21086405738525	1.6464711863377	8.04770941829691	0	5.37718020703704	86.2199687224571	10.7561731670586	187.07094325118	12.9080919479636	3.31253430787993	50.3887262159494	-3.93369917369375	0.000366589394056799	0.0152682723278513	C2orf66	15	100704641	100708274	-	831	protein_coding	chromosome 2 open reading frame 66 [Source:HGNC Symbol;Acc:HGNC:33809]	-
ENSSSCG00000016451	127.174448122232	157.498388500836	103.670380817948	111.399493279443	116.076218636808	386.290052078252	25.3616914016525	38.7156974906667	107.192393546839	73.6384162975548	45.0537350238445	21.5134865799393	167.018163572586	51.9125700567494	1.68676639262393	0.000367383235617162	0.0152682723278513	-	18	6457604	6464373	+	3002	protein_coding	-	-
ENSSSCG00000043977	22.4425496686291	47.3524566734538	3.45567936059826	1.21086405738525	2.46970677950654	32.1908376731877	0	2.15087208281481	0	4.13698967963791	0.979429022257488	0.86053946319757	18.1870157021268	1.3546383746513	3.71309838215291	0.000373056716845749	0.0154672327613837	-	6	32077536	32083692	-	3725	protein_coding	-	-
ENSSSCG00000002954	484.117857137571	1626.45394660994	586.601571461555	794.326821644726	730.209971140768	1897.91813781502	482.777911324313	365.648254078518	534.796833021727	458.37845650388	249.75440067566	228.903497210554	1019.93805096826	386.709892135775	1.39898859163399	0.000378526772289025	0.0156325686375811	SPINT2	6	47181768	47210561	+	1767	protein_coding	serine peptidase inhibitor, Kunitz type 2 [Source:VGNC Symbol;Acc:VGNC:98621]	-
ENSSSCG00000002803	49.1598707027114	24.7056295687585	27.6454348847861	37.5367857789428	13.1717694907016	16.0954188365938	6.34042285041311	10.7543604140741	11.6513471246564	9.92877523113098	9.79429022257488	1.72107892639514	28.0524848770824	8.36504579487409	1.75700921842279	0.000383002271384541	0.0156325686375811	CCDC113	6	20052651	20088822	+	4625	protein_coding	coiled-coil domain containing 113 [Source:VGNC Symbol;Acc:VGNC:86247]	-
ENSSSCG00000013339	161.372619045857	170.880604517246	222.027398918438	910.56977115371	280.723337270577	304.471672992233	329.701988221482	2954.22280574615	2945.46055311313	318.548205332119	3325.16153056417	452.643757641922	341.67423398301	1720.9564734365	-2.33279829836245	0.000383436125620747	0.0156325686375811	ANO3	2	33617991	33987210	-	6868	protein_coding	anoctamin 3 [Source:VGNC Symbol;Acc:VGNC:85356]	-
ENSSSCG00000032923	29.9233995581721	51.4700616015803	28.5093547249356	26.6390092624756	12.3485338975327	10.7302792243959	38.9483117953948	64.5261624844444	180.595880432174	42.1972947323067	227.227533163737	58.5166834974348	26.6034397115154	102.001977684249	-1.93569063649585	0.000384209220597096	0.0156325686375811	PRND	17	13729731	13735483	+	3295	protein_coding	prion like protein doppel [Source:VGNC Symbol;Acc:VGNC:95648]	-
ENSSSCG00000033880	71.6024203713405	58.6758702258015	52.6991102491235	20.5846889755493	40.3385440652735	92.5486583104145	23.5501420158201	13.9806685382963	17.4770206869845	32.2685195011757	21.5474384896647	20.6529471167417	56.0748820329171	21.5794560581138	1.36705503896129	0.000386386055099573	0.0156845781203792	TSPAN32	2	1585017	1602883	+	5394	protein_coding	tetraspanin 32 [Source:VGNC Symbol;Acc:VGNC:98385]	-
ENSSSCG00000004309	75.8771917367936	102.940123203161	139.95501410423	171.942696148706	129.247988127509	24.1431282548907	195.64733366989	415.118311983259	1759.35341582311	138.175455299906	241.9189684976	231.485115600146	107.351023595882	496.949766812319	-2.20924012513699	0.000390662025265239	0.0157482809492027	CNR1	1	56466027	56492602	-	6538	protein_coding	cannabinoid receptor 1 [Source:VGNC Symbol;Acc:VGNC:86843]	-
ENSSSCG00000009430	195.570789969482	308.820369609482	347.295775740125	599.3777084057	366.339838960137	203.875305263522	483.683686017229	760.333281275037	845.887801250052	700.806051730662	1296.76402546891	573.119282489582	336.879964658075	776.765688038579	-1.20499003014965	0.000397749781625509	0.0159970563093854	AKAP11	11	24704881	24752244	-	6879	protein_coding	A-kinase anchoring protein 11 [Source:HGNC Symbol;Acc:HGNC:369]	-
ENSSSCG00000002953	767.321460098843	478.671572894696	279.910028208459	215.533802214575	190.167422022004	262.891840997699	188.401136126561	152.711917879852	107.192393546839	186.991933519633	134.181776049276	100.683117194116	365.749354406046	145.027045719379	1.33388633510466	0.000406941229361297	0.0163053065526602	-	6	47223352	47226406	+	2673	protein_coding	-	-
ENSSSCG00000041600	0	4.11760492812642	4.31959920074783	1.21086405738525	3.29294237267539	0	3.62309877166464	12.9052324968889	8.15594298725945	23.9945401418999	16.6502933783773	18.071328727149	2.15683509315582	13.9000727505399	-2.62067323459588	0.000409575614281343	0.0163595934720385	-	7	37762457	37769247	-	6746	pseudogene	-	-
ENSSSCG00000051257	24.5799353513557	5.14700616015803	18.1423166431409	21.7955530329346	3.29294237267539	8.04770941829691	11.7750710079101	60.2244183188148	167.779398595052	52.9534678993652	70.5188896025392	24.9556444327295	13.5009104964269	64.7011483094017	-2.26125304415545	0.000411298783584314	0.0163833017052934	-	13	125393533	125401148	-	6400	lncRNA	-	-
ENSSSCG00000010947	164.578697569947	61.7640739218963	47.5155912082261	12.1086405738525	60.9194338944947	5.36513961219794	0	11.8297964554815	1.16513471246564	13.2383669748413	1.95885804451498	14.6291708743587	58.7085961301024	7.13688784361035	3.03340117252391	0.000412046373453098	0.0163833017052934	FBP2	10	27631496	27665305	+	1556	protein_coding	fructose-bisphosphatase 2 [Source:NCBI gene (formerly Entrezgene);Acc:100134828]	-
ENSSSCG00000002504	53.4346420681645	53.5288640656435	13.822717442393	43.5911060658691	5.76264915218193	64.3816753463753	10.8692963149939	18.2824127039259	9.32107769972509	4.13698967963791	1.95885804451498	5.16323677918542	39.0869423567712	8.28864520366387	2.242496317266	0.000425902297830798	0.0167435238933256	AK7	7	117609840	117667456	+	2872	protein_coding	adenylate kinase 7 [Source:VGNC Symbol;Acc:VGNC:85212]	-
ENSSSCG00000010432	0	9.26461108828445	5.18351904089739	4.84345622954101	4.93941355901309	1.34128490304949	21.7385926299878	7.52805228985185	61.7521397606787	17.3753566544792	32.3211577344971	7.74485516877813	4.2620474701309	24.7433590397121	-2.51310638689207	0.000430019561734159	0.0168505543277254	-	14	99025005	99129100	-	5308	protein_coding	N-acylsphingosine amidohydrolase 2 [Source:VGNC Symbol;Acc:VGNC:97888]	-
ENSSSCG00000000807	109.006669819056	98.8225182750341	219.43563939799	117.45381356637	213.218018630732	93.889943213464	284.413253575674	194.653923494741	167.779398595052	450.104477144604	956.902154745566	461.249152273898	141.971100483774	419.183726638256	-1.56030716721863	0.000435868839683067	0.0168965052381376	-	5	77009862	77058427	-	3428	pseudogene	-	-
ENSSSCG00000039307	1662.88606116128	1346.45681149734	734.33186412713	1730.32473800353	973.887706718747	1940.83925471261	641.288482584641	915.196071237703	539.45737187159	531.189474865507	825.658665763063	299.467733192754	1398.12107270344	625.37629991921	1.16059792672469	0.000436569685614439	0.0168965052381376	H2AJ	5	57777010	57777654	-	645	protein_coding	H2A.J histone [Source:HGNC Symbol;Acc:HGNC:14456]	-
ENSSSCG00000007029	0	18.5292221765689	71.7053467324139	6.05432028692627	69.1517898261832	245.455137258056	5.43464815749695	7.52805228985185	1.16513471246564	12.4109690389137	0	6.02377624238299	68.4826360466914	5.42709674018519	3.64752599430314	0.000439023122286838	0.0169538685830017	DKK4	17	11390206	11394268	-	669	protein_coding	dickkopf WNT signaling pathway inhibitor 4 [Source:VGNC Symbol;Acc:VGNC:96190]	-
ENSSSCG00000048792	14.9616997790861	22.6468271046953	48.3795110483756	16.9520968033935	45.2779576242866	4.02385470914846	77.8966235907897	51.6209299875555	37.2843107989004	177.89055622443	128.305201915731	95.5198804149303	25.3736578448309	94.7529171553895	-1.88854053221629	0.000446095525598937	0.0171889567314116	-	16	50411574	50423969	+	8458	lncRNA	-	-
ENSSSCG00000040763	56.6407205922544	45.2936542093906	45.787751527927	31.4824654920166	67.5053186398455	34.8734074792866	128.620006394095	58.073546236	121.174010096426	62.0548451945686	180.214940095378	106.706893436499	46.9305529901201	109.474040242161	-1.21541438531061	0.000448567687775392	0.0172232323522239	-	2	67879543	67907869	-	5406	protein_coding	-	zf-C2H2
ENSSSCG00000009794	228.700268051744	363.378634907157	570.187094498713	846.393976112292	449.486633870191	205.216590166571	1670.2485337374	971.118745390889	1069.59366604345	1179.0420586968	809.987801406943	807.186016479321	443.893866267778	1084.52947029247	-1.2886241198045	0.000448958505887245	0.0172232323522239	MLXIP	14	30577661	30646243	-	5045	protein_coding	MLX interacting protein [Source:VGNC Symbol;Acc:VGNC:90262]	bHLH
ENSSSCG00000026816	68.3963418472506	55.5876665297067	37.1485531264313	115.032085451599	50.2173711832997	12.0715641274454	20.8328179370717	13.9806685382963	22.1375595368471	14.0657649107689	3.91771608902995	21.5134865799393	56.4089303776221	16.0746689319922	1.81118737586128	0.000450968552690201	0.0172624037000164	-	6	63388308	63412300	+	7757	protein_coding	-	-
ENSSSCG00000043997	340.91301639489	170.880604517246	59.61046897032	24.2172811477051	102.904449146106	0	28.0790154804009	10.7543604140741	2.33026942493127	20.6849483981895	13.7120063116048	12.047552484766	116.420970029378	14.6013587523278	2.99131089842685	0.000454926567402124	0.017337867323153	-	14	40356813	40358622	+	1713	lncRNA	-	-
ENSSSCG00000036914	168.8534689354	218.2330611907	50.9712705688243	43.5911060658691	96.3185644007552	71.0880998616227	68.8388766616281	11.8297964554815	22.1375595368471	36.4055091808136	23.5062965341797	27.5372628223222	108.175928503862	31.709216865212	1.76674074611659	0.000460755092277095	0.0175217432150255	C9orf116	AEMK02000682.1	1915765	1921176	+	1857	protein_coding	chromosome 1 C9orf116 homolog [Source:VGNC Symbol;Acc:VGNC:85969]	-
ENSSSCG00000034863	94.0449700399696	42.2054505132958	37.1485531264313	53.2780185249511	25.5203033882343	28.1669829640392	18.1154938583232	17.2069766625185	18.6421553994502	19.857550462262	18.6091514228923	19.7924076535441	46.7273797594869	18.7039559098317	1.31754939089154	0.000463920521881402	0.0175655807146201	PARD6A	6	28280502	28283760	+	2708	protein_coding	par-6 family cell polarity regulator alpha [Source:VGNC Symbol;Acc:VGNC:91179]	-
ENSSSCG00000043705	24.5799353513557	3.08820369609482	16.4144769628417	3.63259217215576	4.93941355901309	4.02385470914846	1.81154938583232	1.07543604140741	0	1.65479587185516	0	0	9.44641274176826	0.756963549849148	3.6043327923534	0.00046921997362868	0.0177026251526333	-	6	169212669	169214922	-	1669	lncRNA	-	-
ENSSSCG00000012792	232.975039417197	225.438869814922	169.328288669315	434.700196601306	186.874479649328	659.912172300347	130.431555779927	72.0542147742963	74.5686215978007	208.504279853751	121.449198759929	54.2139861814469	318.204841075402	110.203642824525	1.52681620362682	0.000469568344065838	0.0177026251526333	RENBP	X	124657675	124672235	-	7678	protein_coding	renin binding protein [Source:NCBI gene (formerly Entrezgene);Acc:396934]	-
ENSSSCG00000027357	3960.57567009235	3355.84801642303	1425.46773624678	3575.68156145865	2216.15021681054	23996.9282004583	1244.5344280668	1603.47513773844	1716.24343146188	1929.49198658312	1613.11959965808	1326.95185225065	6421.77523358162	1572.30273929316	2.03001730978815	0.000472267078985282	0.0177193054088254	CSTB	13	206706063	206710646	-	605	protein_coding	cystatin B [Source:VGNC Symbol;Acc:VGNC:97952]	-
ENSSSCG00000040224	14.9616997790861	60.7346726898647	1.72783968029913	9.68691245908203	12.3485338975327	42.9211168975835	3.62309877166464	8.60348833125926	2.33026942493127	4.13698967963791	0.979429022257488	1.72107892639514	23.730129233908	3.56572569269095	2.73667366814234	0.000472313889840687	0.0177193054088254	RSPH1	13	205806686	205827204	-	4505	protein_coding	radial spoke head component 1 [Source:VGNC Symbol;Acc:VGNC:92478]	-
ENSSSCG00000016887	12.8243140963595	31.9114381929798	49.2434308885252	266.390092624756	46.1011932174555	131.44592049885	38.0425371024787	589.338950691259	1497.19810551834	205.19468811004	1802.14940095378	55.0745256446445	89.6527315864875	697.833034670091	-2.96196244285876	0.00047508650422975	0.0177193054088254	ITGA2	16	32336292	32437103	+	4018	protein_coding	integrin subunit alpha 2 [Source:VGNC Symbol;Acc:VGNC:89234]	-
ENSSSCG00000009650	986.403492578317	349.996418890746	977.093339209158	1373.11984107488	783.720284696743	520.4185423832	1956.4733366989	1489.47891734926	1773.3350323727	1206.34619058241	2845.241309658	2248.58961733525	831.791986472174	1919.91073399942	-1.20673183375294	0.000485468656854259	0.0179912004360745	DOCK5	14	9197394	9434993	+	6520	protein_coding	dedicator of cytokinesis 5 [Source:VGNC Symbol;Acc:VGNC:87395]	-
ENSSSCG00000041066	37.4042494477152	24.7056295687585	7.77527856134609	4.84345622954101	9.05559152485733	6.70642451524743	1.81154938583232	1.07543604140741	5.82567356232818	2.48219380778275	2.93828706677247	2.58161838959271	15.0817716412443	2.78579304228597	2.45711644062994	0.000495147925609943	0.0182390972937779	-	4	111635931	111725091	+	5539	lncRNA	-	-
ENSSSCG00000012644	9.61823557226962	38.0878455851694	37.1485531264313	39.9585138937134	25.5203033882343	0	83.3312717482866	36.5648254078518	222.540730080937	123.28229245321	167.482362806031	69.7036965190032	25.0555752609697	117.15086316922	-2.21968311242981	0.000495292587639686	0.0182390972937779	TENM1	X	101856938	102411207	-	8525	protein_coding	teneurin transmembrane protein 1 [Source:VGNC Symbol;Acc:VGNC:98363]	-
ENSSSCG00000011284	904.114143793344	460.142350718128	793.078413257301	464.971798035937	736.795855886119	414.457035042291	1359.56781406715	933.478483941629	878.51157319909	1244.40649563508	2032.31522118429	1255.52707680525	628.92659945552	1283.96777747208	-1.02911815537451	0.000496803903737472	0.018256236083658	NKTR	13	26125072	26174540	+	11315	protein_coding	natural killer cell triggering receptor [Source:VGNC Symbol;Acc:VGNC:98156]	-
ENSSSCG00000015363	85.4954273090632	47.3524566734538	86.3919840149565	56.9106106971069	6.58588474535078	151.565194044592	4.5288734645808	11.8297964554815	41.9448496487629	14.8931628466965	10.7737192448324	4.30269731598785	72.3835929140872	14.7121831627236	2.3074405473798	0.000502857636483726	0.0183681684344819	AGR2	9	86039015	86053857	-	4357	protein_coding	anterior gradient 2, protein disulphide isomerase family member [Source:VGNC Symbol;Acc:VGNC:85187]	-
ENSSSCG00000023156	17.0990854618126	26.7644320328217	25.0536753643374	27.8498733198608	25.5203033882343	21.4605584487918	9.96352162207775	8.60348833125926	5.82567356232818	10.7561731670586	16.6502933783773	6.88431570558056	23.9579880026431	9.78057762778027	1.28808336621775	0.000503084322557769	0.0183681684344819	-	3	68618504	68623410	+	1969	protein_coding	chromosome 3 C2orf81 homolog [Source:NCBI gene (formerly Entrezgene);Acc:100513788]	-
ENSSSCG00000016850	45.9537921786215	205.880246406321	209.068601316195	635.703630127258	246.970677950654	63.0403904433258	313.398043748991	981.873105804963	1984.22441532898	627.995033369035	1826.63512651022	438.875126230761	234.436223070396	1028.83347516549	-2.1337022785883	0.000506011881157061	0.0183681684344819	LIFR	16	23631195	24042240	-	12352	protein_coding	LIF receptor subunit alpha [Source:HGNC Symbol;Acc:HGNC:6597]	-
ENSSSCG00000034697	71.6024203713405	112.204734291445	171.920048189763	141.671094714075	153.945055922575	50.9688263158804	144.923950866585	262.406394103407	167.779398595052	385.567438142253	1262.4840096899	287.420180707988	117.052029967513	418.430228684198	-1.83641321789576	0.000506163793582687	0.0183681684344819	-	6	75454145	75458430	-	4244	pseudogene	-	-
ENSSSCG00000014173	122.899676756778	130.733956468014	161.553010107969	402.006867051904	216.510961003407	77.7945243768702	353.252130237302	408.665695734815	459.063076711461	541.118250096638	681.682599491212	341.634166889435	185.24983262749	464.235986526811	-1.32539117884958	0.000511788333381556	0.018491610661431	LNPEP	2	103567601	103661079	+	7501	protein_coding	leucyl and cystinyl aminopeptidase [Source:VGNC Symbol;Acc:VGNC:89772]	-
ENSSSCG00000004490	4.27477136545316	26.7644320328217	33.692873765833	24.2172811477051	37.868837285767	13.4128490304949	43.4771852599756	44.0928776977037	72.2383521728695	88.5315791442513	198.82409151827	51.6323677918542	23.3718407713458	83.1327422641541	-1.82173318946773	0.000516344220924411	0.0185419195764705	SETBP1	1	94295637	94663029	+	6243	protein_coding	SET binding protein 1 [Source:VGNC Symbol;Acc:VGNC:92756]	-
ENSSSCG00000004413	72.6711132127038	32.9408394250114	19.87015632344	15.7412327460083	10.702062711195	38.8972621884351	10.8692963149939	4.30174416562963	0	0.827397935927582	4.89714511128744	12.9080919479636	31.8037777677989	5.63394591263369	2.47910434246081	0.000518035972263706	0.0185419195764705	PPIL6	1	75463222	75508271	-	3147	protein_coding	peptidylprolyl isomerase like 6 [Source:VGNC Symbol;Acc:VGNC:98216]	-
ENSSSCG00000036078	7.48084988954303	21.6174258726637	25.917595204487	3.63259217215576	33.7526593199228	1.34128490304949	143.112401480753	31.1876452008148	11.6513471246564	89.3589770801788	126.346343871216	100.683117194116	15.6237345603036	83.7233053252891	-2.40657761088337	0.000520960058221242	0.0185896572179687	KCNJ3	15	62264004	62416294	+	4921	protein_coding	potassium inwardly rectifying channel subfamily J member 3 [Source:HGNC Symbol;Acc:HGNC:6264]	-
ENSSSCG00000003940	1394.64415797909	1288.81034250357	840.594004465527	601.799436520471	915.437979603759	348.734074792866	556.145661450522	442.004213018444	258.659906167371	371.501673231484	333.005867567546	403.59300823966	898.336665977548	394.151721612505	1.18858234251624	0.00052185230803808	0.0185896572179687	HYI	6	167809093	167816779	+	5384	protein_coding	hydroxypyruvate isomerase (putative) [Source:VGNC Symbol;Acc:VGNC:97104]	-
ENSSSCG00000039546	111.144055501782	143.086771252393	246.217154442626	93.2365324186645	399.269262686891	26.8256980609897	514.480025576378	398.986771362148	179.430745719708	517.951107890666	2521.05030329077	657.452149882944	169.963245727224	798.22518395377	-2.22994343990564	0.000525529963633816	0.0186684984632782	KNTC1	14	30153698	30241841	-	9877	protein_coding	kinetochore associated 1 [Source:VGNC Symbol;Acc:VGNC:89559]	-
ENSSSCG00000011540	478.774392930754	656.757986036164	1039.29556769993	946.895692875268	880.038849097498	325.932231441025	1345.98119367341	1376.55813300148	1691.7756025001	1438.01761264214	1255.6280065341	1569.62398087237	721.282453346773	1446.26408820393	-1.00298779848976	0.000527274118727939	0.0186684984632782	SETD5	13	65759954	65850531	+	6573	protein_coding	SET domain containing 5 [Source:VGNC Symbol;Acc:VGNC:92760]	-
ENSSSCG00000016331	67.3276490058873	227.497672278985	120.08485778079	93.2365324186645	116.076218636808	69.7468149585732	82.4254970553705	53.7718020703704	26.7980983867096	33.9233153730309	25.4651545786947	39.5848153070882	115.661624179951	43.661447128544	1.40556106428766	0.000537781720488101	0.018963595820444	RAMP1	15	137490087	137535555	+	1145	protein_coding	receptor activity modifying protein 1 [Source:VGNC Symbol;Acc:VGNC:96530]	-
ENSSSCG00000016567	60.9154919577076	86.4697034906548	56.1547896097217	58.1214747544922	37.0456016925981	44.262401800633	30.7963395591494	221.539824529926	171.274802732449	50.4712740915825	1971.59062180432	37.8637363806931	57.1615772176346	413.922766516354	-2.85619913527205	0.000542566638829795	0.0190553333617185	STRIP2	18	19209047	19255840	-	5279	protein_coding	striatin interacting protein 2 [Source:VGNC Symbol;Acc:VGNC:93577]	-
ENSSSCG00000040426	711.749432347952	471.465764270475	511.440545368543	305.137742461084	424.789566075125	468.10843116427	314.303818441907	140.88212142437	94.3759117097165	239.118003483071	240.939539475342	291.722878023976	482.115246947908	220.223712093064	1.12897628133568	0.000552035818208196	0.0193489662787632	C10orf143	14	139013252	139050019	-	1404	protein_coding	chromosome 10 open reading frame 143 [Source:HGNC Symbol;Acc:HGNC:48677]	-
novel.670	58.778106274981	11.3234135523477	12.9587976022435	7.26518434431152	16.464711863377	10.7302792243959	5.43464815749695	3.22630812422222	0	7.44658142334824	1.95885804451498	0.86053946319757	19.5867488102761	3.15448920212999	2.60829660258849	0.000555957694829929	0.019421059251391	-	3	5462811	5463670	-	601	-	-	-
ENSSSCG00000048200	24.5799353513557	27.7938332648533	6.91135872119652	35.1150576641723	13.9950050838704	16.0954188365938	0	5.37718020703704	9.32107769972509	0	1.95885804451498	0	20.7484348203404	2.77618599187952	2.96346997394787	0.000556813372051043	0.019421059251391	-	4	75749396	75762065	-	3459	lncRNA	-	-
ENSSSCG00000047475	0	0	0	2.42172811477051	2.46970677950654	0	28.0790154804009	7.52805228985185	0	13.2383669748413	10.7737192448324	15.4897103375563	0.815239149046175	12.5181440545805	-3.91443278854583	0.000557430574903862	0.019421059251391	-	1	201678376	201771617	+	589	protein_coding	-	-
ENSSSCG00000023255	2350.05555815788	976.901769197993	798.261932298198	698.668561111291	762.316159274353	1062.29764321519	716.467782096682	426.948108438741	434.595247749682	506.36753678768	470.125930683594	475.878323148256	1108.08360387582	505.063821484106	1.13322503989308	0.000559507255425456	0.0194545799670345	MOSPD3	3	8531155	8537442	+	5022	protein_coding	motile sperm domain containing 3 [Source:VGNC Symbol;Acc:VGNC:90315]	-
ENSSSCG00000017914	0	6.17640739218963	3.45567936059826	0	9.05559152485733	9.3889943213464	20.8328179370717	10.7543604140741	25.632963674244	24.8219380778275	17.6297224006348	27.5372628223222	4.67944543316527	21.2015108876957	-2.17469063173295	0.000566197874605856	0.0196480793265312	GLTPD2	12	52104504	52106130	-	1176	protein_coding	glycolipid transfer protein domain containing 2 [Source:VGNC Symbol;Acc:VGNC:88502]	-
ENSSSCG00000008737	33.129478082262	127.645752771919	198.7015632344	342.674528240027	159.707705074756	252.161561773303	510.856926804714	505.454939461481	593.053568645009	280.48790027945	654.258586868002	611.843558333472	185.670098196111	525.992580065355	-1.50334635789735	0.000573121940229423	0.019848895767271	C1QTNF7	8	10658430	10756415	+	2329	protein_coding	C1q and TNF related 7 [Source:VGNC Symbol;Acc:VGNC:85986]	-
ENSSSCG00000004181	45.9537921786215	81.3226973304968	52.6991102491235	20.5846889755493	86.439737282729	10.7302792243959	325.173114756901	40.8665695734815	17.4770206869845	602.34569735528	152.790927472168	504.276125433776	49.6217175401527	273.821575879765	-2.46152214786991	0.000582679716865467	0.0200605018893229	VNN1	1	31000254	31059345	+	2699	protein_coding	vanin 1 [Source:NCBI gene (formerly Entrezgene);Acc:397246]	-
ENSSSCG00000015048	22.4425496686291	46.3230554414222	69.1135872119652	21.7955530329346	18.1111830497147	36.2146923823361	14.4923950866585	7.52805228985185	3.49540413739691	14.8931628466965	9.79429022257488	17.2107892639514	35.666770131167	11.235682307855	1.65255260442809	0.000584036542040856	0.0200676335459117	DRD2	9	41068779	41133599	-	3046	protein_coding	dopamine receptor D2 [Source:VGNC Symbol;Acc:VGNC:87444]	-
ENSSSCG00000009943	97.2510485640594	138.969166324267	156.369491067071	194.949113239026	170.409767785951	65.7229602494248	202.89353121322	246.274853482296	245.843424330249	484.027792517635	285.013845476929	291.722878023976	137.278591204967	292.629387507384	-1.09065508366098	0.000601789993263619	0.0204979146739675	SSH1	14	41968466	42025726	+	4856	protein_coding	slingshot protein phosphatase 1 [Source:VGNC Symbol;Acc:VGNC:93485]	-
ENSSSCG00000027249	26.7173210340823	30.8820369609482	29.3732745650852	4.84345622954101	14.8182406770393	17.4367037396433	11.7750710079101	1.07543604140741	5.82567356232818	1.65479587185516	4.89714511128744	2.58161838959271	20.6785055343899	4.6349566640635	2.16300144833205	0.000602244857495029	0.0204979146739675	SLC25A2	2	142944078	142944980	-	903	protein_coding	solute carrier family 25 member 2 [Source:VGNC Symbol;Acc:VGNC:100860]	-
ENSSSCG00000015015	18.1677783031759	15.4410184804741	27.6454348847861	23.0064170903198	29.6364813540785	4.02385470914846	22.644367322904	41.9420056148889	47.7705232110911	57.9178555149307	105.778334403809	95.5198804149303	19.6534974703305	61.9288277470923	-1.6433844810731	0.000602430835161578	0.0204979146739675	ARHGAP20	9	38474865	38582242	-	3802	protein_coding	Rho GTPase activating protein 20 [Source:VGNC Symbol;Acc:VGNC:97884]	-
ENSSSCG00000008459	59.8467991163443	65.8816788500227	68.2496673718156	95.658260533435	73.2679677920274	10.7302792243959	115.033386000352	146.259301631407	144.476704345739	179.545352096285	178.256082050863	154.036563912365	62.2724421480068	152.934565006169	-1.2925617312615	0.000605835467075438	0.0205736538478634	-	3	96872154	96923272	+	5252	pseudogene	-	-
ENSSSCG00000013236	1169.14996845144	1363.95663244188	903.660152796445	567.895242913684	1449.71787957034	587.482787535675	424.808330977679	262.406394103407	159.623455607792	594.899115931931	52.8891672019044	418.222179114019	1006.97711061824	318.808107156122	1.65879053850402	0.000607334713735762	0.0205845192781703	MYBPC3	2	15247539	15270104	+	4949	protein_coding	myosin binding protein C3 [Source:VGNC Symbol;Acc:VGNC:90501]	-
ENSSSCG00000000253	58.778106274981	203.821443942258	23.3258356840383	3.63259217215576	6.58588474535078	97.9137979226124	5.43464815749695	4.30174416562963	0	23.1671422059723	8.8148612003174	5.16323677918542	65.6762767902327	7.81360541810028	3.05873202770626	0.000631607223897973	0.0211606604474839	KRT18	5	18217691	18222833	+	3210	protein_coding	keratin 18 [Source:VGNC Symbol;Acc:VGNC:89580]	-
ENSSSCG00000051213	0	2.05880246406321	1.72783968029913	8.47604840169677	1.6464711863377	0	6.34042285041311	13.9806685382963	8.15594298725945	38.0603050526688	25.4651545786947	6.02377624238299	2.31819362206613	16.3377117082859	-2.84236427129107	0.000633681580088572	0.0211894865525786	-	9	48357165	48365513	+	8197	protein_coding	-	-
ENSSSCG00000040393	0	0	5.18351904089739	2.42172811477051	1.6464711863377	5.36513961219794	26.2674660945686	23.659592910963	12.816481837122	14.8931628466965	11.7531482670899	2.58161838959271	2.43614299236726	15.3285783910054	-2.66787079303337	0.000637337075579859	0.0212307496168929	DCAF16	8	12750694	12751963	-	519	protein_coding	DDB1 and CUL4 associated factor 16 [Source:HGNC Symbol;Acc:HGNC:25987]	-
novel.902	17.0990854618126	6.17640739218963	37.1485531264313	43.5911060658691	35.3991305062605	25.4844131579402	53.4407068820534	23.659592910963	43.1099843612285	14.0657649107689	700.291750914104	277.093707149618	27.4831159517506	185.276917854789	-2.75273539767501	0.000640628885661586	0.0212993851413771	-	6	160608502	160625598	+	1379	-	PF00262:Calreticulin family	-
ENSSSCG00000008036	67.3276490058873	43.2348517453274	31.1011142453843	19.3738249181641	25.5203033882343	26.8256980609897	15.3981697795747	10.7543604140741	16.3118859745189	14.8931628466965	14.6914353338623	14.6291708743587	35.5639068939979	14.4463642038475	1.30013157999928	0.000649319633550033	0.0215064026634076	SYNGR3	3	39975067	39979218	-	3160	protein_coding	synaptogyrin 3 [Source:VGNC Symbol;Acc:VGNC:93666]	-
ENSSSCG00000009336	26.7173210340823	37.0584443531378	26.7815150446365	1.21086405738525	23.0505966087277	6.70642451524743	5.43464815749695	0	0	0.827397935927582	2.93828706677247	6.02377624238299	20.2541942688695	2.53735156709667	2.97222058659817	0.000652787252715393	0.0215500107827429	RXFP2	11	8266716	8321022	+	3481	protein_coding	relaxin family peptide receptor 2 [Source:VGNC Symbol;Acc:VGNC:92526]	-
ENSSSCG00000013010	159.23523336313	177.057011909436	113.173499059593	71.4409793857299	49.3941355901309	45.6036867036825	66.1215525828796	20.4332847867407	25.632963674244	47.9890802837997	15.6708643561198	27.5372628223222	102.650757668617	33.8975014176844	1.59515623955971	0.000663164692042367	0.0217995097920895	NAALADL1	2	7127624	7138415	+	2884	protein_coding	N-acetylated alpha-linked acidic dipeptidase like 1 [Source:VGNC Symbol;Acc:VGNC:90558]	-
novel.297	0	0	1.72783968029913	1.21086405738525	0	1.34128490304949	2.71732407874848	25.8104649937778	27.9632330991753	0	7.83543217805991	8.6053946319757	0.713331440122311	12.1553081636229	-4.11852125077221	0.000666551237451087	0.021869646334039	-	14	380376	393722	+	216	-	-	-
ENSSSCG00000050483	34.1981709236253	19.5586234086005	9.50311824164521	2.42172811477051	9.05559152485733	2.68256980609897	2.71732407874848	1.07543604140741	1.16513471246564	0.827397935927582	3.91771608902995	1.72107892639514	12.9033003365996	1.90401463066237	2.76224970711623	0.000671976747192089	0.0220062929122663	-	5	7396833	7454490	-	3888	lncRNA	-	-
ENSSSCG00000003382	43.8164064958949	48.3818579054854	21.5979960037391	35.1150576641723	35.3991305062605	52.3101112189299	19.0212685512393	6.45261624844444	17.4770206869845	27.3041318856102	8.8148612003174	9.46593409517327	39.436759965747	14.7559721112949	1.40533467824126	0.000674123165862357	0.0220263485571302	TAS1R1	6	67396563	67410258	+	3624	protein_coding	taste 1 receptor member 1 [Source:VGNC Symbol;Acc:VGNC:93740]	-
ENSSSCG00000015735	1761.2058025667	879.108652154991	1053.98220498247	624.805853610791	808.417352491809	1119.97289404632	576.072704694677	449.532265308296	209.724248243815	469.134629670939	156.708643561198	652.288913103758	1041.24879330885	418.910234097114	1.31305099737322	0.000675690237966457	0.0220263485571302	PTPN18	15	31945897	31965748	-	1582	protein_coding	protein tyrosine phosphatase non-receptor type 18 [Source:VGNC Symbol;Acc:VGNC:96520]	-
ENSSSCG00000004725	237.249810782651	354.114023818872	364.574172543116	366.891809387732	581.204328777207	325.932231441025	529.878195355953	561.377613614667	605.870050482131	692.532072371386	1290.88745133537	803.74385862653	371.661062791767	747.381540297673	-1.00709468031459	0.000686158751078783	0.0221550357731607	ZNF106	1	128893970	128957326	+	7855	protein_coding	zinc finger protein 106 [Source:VGNC Symbol;Acc:VGNC:95190]	-
ENSSSCG00000034821	100.457127088149	89.5579071867497	100.21470145735	41.1693779510986	125.131810161665	42.9211168975835	166.662543496573	153.787353921259	198.072901119158	152.241220210675	149.852640405396	224.600799894566	83.2420067904326	174.202909841271	-1.05795952597957	0.000686672836051559	0.0221550357731607	ARMCX4	X	83092682	83103838	+	9006	protein_coding	armadillo repeat containing X-linked 4 [Source:HGNC Symbol;Acc:HGNC:28615]	-
ENSSSCG00000037110	53.4346420681645	404.554684188421	3.45567936059826	1.21086405738525	2.46970677950654	1.34128490304949	13.5866203937424	4.30174416562963	3.49540413739691	2.48219380778275	0.979429022257488	0	77.7444768928542	4.14089858780153	4.23062396857679	0.000690493733966248	0.0222008855511156	PCP4	13	203412479	203479209	+	631	protein_coding	Purkinje cell protein 4 [Source:VGNC Symbol;Acc:VGNC:91229]	-
ENSSSCG00000014055	24.5799353513557	34.9996418890746	12.9587976022435	8.47604840169677	8.23235593168848	85.8422337951671	6.34042285041311	7.52805228985185	4.66053884986255	8.27397935927582	6.85600315580242	6.88431570558056	29.181502161871	6.75721870179772	2.09422096604905	0.00070501522940541	0.0224562788855318	CDHR2	2	81276787	81361657	-	8436	protein_coding	cadherin related family member 2 [Source:VGNC Symbol;Acc:VGNC:86490]	-
ENSSSCG00000049016	0	2.05880246406321	2.59175952044869	1.21086405738525	0	0	1.81154938583232	21.5087208281481	8.15594298725945	11.5835711029861	33.3005867567546	0.86053946319757	0.976904340316193	12.8701517540297	-3.6795753717498	0.000711674415319014	0.0225859580352607	-	6	155667582	155672189	+	4561	pseudogene	-	-
ENSSSCG00000028148	183.815168714486	604.258523202552	517.487984249589	337.831072010486	577.088150811362	234.72485803366	807.951026081214	748.503484819555	886.667516186349	935.787065534095	1040.15362163745	746.948254055491	409.200959503689	861.00182805236	-1.07193730240956	0.000715149983657692	0.0226550689015336	DMD	X	27028223	29181689	-	14417	protein_coding	dystrophin [Source:NCBI gene (formerly Entrezgene);Acc:497636]	-
ENSSSCG00000039779	8.54954273090632	26.7644320328217	39.74031264688	348.728848526953	50.2173711832997	717.587423131475	50.7233828033049	35.4893893664444	30.2935025241065	29.7863256933929	9.79429022257488	17.2107892639514	198.597988375389	28.8829466456292	2.78020044228126	0.000729707362042777	0.0229083489288789	CHGB	17	14746997	14761997	+	2886	protein_coding	chromogranin B [Source:VGNC Symbol;Acc:VGNC:95908]	-
ENSSSCG00000006338	61.9841847990709	128.675154003951	72.5692665725635	82.3387559021972	55.9800203354816	68.4055300555238	97.8236668349452	169.91889454237	106.027258834373	206.022086045968	332.026438545289	161.781419081143	78.3254852781313	178.933293980681	-1.19288873439033	0.000731868245156964	0.0229092734695364	DDR2	4	87756168	87911375	-	3465	protein_coding	discoidin domain receptor tyrosine kinase 2 [Source:VGNC Symbol;Acc:VGNC:87212]	-
ENSSSCG00000040134	138.930069377228	47.3524566734538	24.1897555241878	98.0799886482055	35.3991305062605	77.7945243768702	13.5866203937424	13.9806685382963	37.2843107989004	19.857550462262	36.2388738235271	15.4897103375563	70.2909875177009	22.7396223923807	1.62941597259351	0.000735931383857472	0.0229564327999208	TNFRSF13B	12	61246062	61270151	+	2602	protein_coding	TNF receptor superfamily member 13B [Source:VGNC Symbol;Acc:VGNC:94259]	-
ENSSSCG00000045946	44.8850993372582	98.8225182750341	56.1547896097217	52.0671544675659	44.4547220311178	26.8256980609897	40.7598611812272	18.2824127039259	17.4770206869845	18.2027545904068	9.79429022257488	18.071328727149	53.8683302969479	20.4312780187114	1.39772266448407	0.000736499705984282	0.0229564327999208	-	7	29820640	29824279	+	3403	lncRNA	-	-
ENSSSCG00000012376	0	7.20580862422124	1.72783968029913	0	2.46970677950654	5.36513961219794	15.3981697795747	16.1315406211111	5.82567356232818	28.1315298215378	21.5474384896647	6.88431570558056	2.79474911603748	15.6531113299662	-2.50272572809341	0.000750256808830689	0.0231807521703786	GDPD2	X	56449422	56462311	+	4542	protein_coding	glycerophosphodiester phosphodiesterase domain containing 2 [Source:VGNC Symbol;Acc:VGNC:88407]	-
ENSSSCG00000009844	480.911778613481	1472.0437618052	359.390653502219	270.022684796911	507.11312539201	5724.6039662152	225.537898536124	485.021654674741	284.292869841615	364.055091808136	248.774971653402	296.025575339964	1469.0143283875	317.284676975664	2.21078069927861	0.000751391379266342	0.0231807521703786	HSPB8	14	33626128	33640792	-	2025	protein_coding	heat shock protein family B (small) member 8 [Source:VGNC Symbol;Acc:VGNC:96685]	-
ENSSSCG00000001826	24.5799353513557	64.8522776179911	21.5979960037391	36.3259217215576	15.6414762702081	53.6513961219794	9.96352162207775	6.45261624844444	10.4862124121907	5.79178555149307	10.7737192448324	24.095104969532	36.1081671811385	11.2604933414284	1.66848841406111	0.000752513898466541	0.0231807521703786	CFAP100	7	53909425	53949630	+	2190	protein_coding	cilia and flagella associated protein 100 [Source:VGNC Symbol;Acc:VGNC:86593]	-
ENSSSCG00000032080	24.5799353513557	40.1466480492326	44.9238316877774	60.5432028692627	71.6214966056898	32.1908376731877	81.5197223624543	60.2244183188148	124.669414233823	103.424741990948	168.461791828288	84.3328673933619	45.6676587060843	103.772159354615	-1.17890636943788	0.000752992637101384	0.0231807521703786	ZNF35	13	27882769	27914479	+	5933	protein_coding	zinc finger protein 35 [Source:VGNC Symbol;Acc:VGNC:95228]	zf-C2H2
ENSSSCG00000022857	63.0528776404341	31.9114381929798	0.863919840149565	0	0	57.6752508311279	1.81154938583232	1.07543604140741	0	2.48219380778275	0	0	25.5839144174486	0.894863205837078	4.80558581710721	0.000783372264368933	0.0239890576746662	TFF3	13	205642374	205644334	-	371	protein_coding	trefoil factor 3 [Source:HGNC Symbol;Acc:HGNC:11757]	-
ENSSSCG00000011904	58.778106274981	428.230912525148	54.4269499294226	125.929861968066	27.9900101677408	131.44592049885	28.0790154804009	38.7156974906667	38.449445511366	23.1671422059723	47.9920220906169	45.6085915494712	137.800293560701	37.0019857214157	1.89689338234933	0.000788394672616571	0.0240392526980567	UPK1B	13	141013099	141038902	-	1784	protein_coding	uroplakin 1B [Source:VGNC Symbol;Acc:VGNC:94722]	-
ENSSSCG00000008645	11634.8589639221	2096.89030964838	1634.53633756298	926.311003899719	2811.34955067161	1519.67579515507	960.121174491129	668.921217755407	474.209827973514	1159.18450823454	384.915605747193	1643.63037470736	3437.27032680998	881.830451484857	1.96255311315993	0.000796584066303998	0.0241832858266908	ID2	3	127500759	127503257	-	1332	protein_coding	inhibitor of DNA binding 2 [Source:VGNC Symbol;Acc:VGNC:98041]	bHLH
ENSSSCG00000015561	51.2972563854379	9.26461108828445	0.863919840149565	0	0	12.0715641274454	0	0	0	0	0	0.86053946319757	12.2495585735529	0.143423243866262	5.63075096257176	0.000796642185640059	0.0241832858266908	APOBEC4	9	124857402	124863902	-	3032	protein_coding	apolipoprotein B mRNA editing enzyme catalytic polypeptide like 4 [Source:VGNC Symbol;Acc:VGNC:85419]	-
novel.197	30.9920923995354	2.05880246406321	2.59175952044869	1.21086405738525	2.46970677950654	5.36513961219794	0	0	0	0.827397935927582	0.979429022257488	0	7.44806080552284	0.301137826364178	4.43114040348477	0.000798770547476174	0.024205798448258	-	12	20370858	20371286	+	293	-	-	-
ENSSSCG00000012409	7494.74289648076	2208.06564270779	1187.0258603655	16715.9783122034	1801.23947785344	237.407427839759	359.592553087715	1868.03240392467	1258.34548946289	656.126563190572	131.243488982503	508.578822749764	4940.74326957511	796.986553566351	2.63219045897924	0.000802330554795275	0.0242295498857293	CITED1	X	58179087	58184499	-	1030	protein_coding	Cbp/p300 interacting transactivator with Glu/Asp rich carboxy-terminal domain 1 [Source:VGNC Symbol;Acc:VGNC:86711]	-
ENSSSCG00000008943	132.517912329048	288.232344968849	243.625394922177	297.872558116772	224.743316935095	122.056926177503	870.449479892429	322.630812422222	654.805708405688	459.205854439808	313.417287122396	350.239561521411	218.174742241574	495.124783967326	-1.18158475748982	0.000811537667533098	0.0243570680212665	SLC4A4	8	67706880	68290496	+	10899	protein_coding	solute carrier family 4 member 4 [Source:VGNC Symbol;Acc:VGNC:93133]	-
ENSSSCG00000004979	205.189025541752	285.144141272755	260.039871885019	231.275034960583	241.208028798472	81.8183790860186	408.504386505188	320.479940339407	349.540413739691	515.468914082883	683.641457535727	437.154047304366	217.4457469241	452.464859917877	-1.0556259601607	0.000812159813575313	0.0243570680212665	MYO9A	1	169373888	169596636	-	10815	protein_coding	myosin IXA [Source:VGNC Symbol;Acc:VGNC:103138]	-
ENSSSCG00000050648	19.2364711445392	25.7350308007901	6.91135872119652	12.1086405738525	3.29294237267539	151.565194044592	1.81154938583232	9.67892437266666	8.15594298725945	4.13698967963791	5.87657413354493	1.72107892639514	36.4749396096076	5.2301765808894	2.80832415923022	0.000821967802351247	0.024482040833099	-	18	9545460	9551914	-	4594	lncRNA	-	-
ENSSSCG00000041267	2049.75286973479	753.521701847135	368.029851903715	1565.64722619913	626.482286401493	299.106533380035	317.926917213572	321.555376380815	258.659906167371	321.030399139902	490.693940151002	270.209391444037	943.75674491105	330.012655082783	1.51575139653355	0.000822760023365417	0.024482040833099	-	9	25917955	25981743	-	10798	lncRNA	-	-
ENSSSCG00000037617	40.610327971805	63.8228763859595	80.3445451339095	58.1214747544922	69.9750254193521	18.7779886426928	102.352540299526	120.44883663763	97.8713158471135	158.033005762168	102.840047337036	125.638761626845	55.2753730513685	117.864084585053	-1.08433624891154	0.000824623904590927	0.024482040833099	ZBTB39	5	22312521	22314655	-	2046	protein_coding	zinc finger and BTB domain containing 39 [Source:VGNC Symbol;Acc:VGNC:95073]	zf-C2H2
ENSSSCG00000028203	21.3738568272658	21.6174258726637	2.59175952044869	31.4824654920166	4.93941355901309	48.2862565097815	2.71732407874848	3.22630812422222	9.32107769972509	0	0	1.72107892639514	21.7151962968649	2.83096480484849	2.97351021496688	0.000824888336720728	0.024482040833099	-	13	74862542	74908124	+	4226	protein_coding	transferrin [Source:NCBI gene (formerly Entrezgene);Acc:396845]	-
novel.594	10.6869284136329	31.9114381929798	4.31959920074783	7.26518434431152	1.6464711863377	16.0954188365938	3.62309877166464	0	0	0.827397935927582	0	2.58161838959271	11.9875066957673	1.17201918286415	3.29149427405921	0.000869485749171888	0.0257235148335514	-	2	72621132	72622838	-	311	-	-	-
ENSSSCG00000021130	412.51543676623	387.054863243884	298.91626469175	197.370841353796	317.768938963175	356.781784211163	246.370716473195	111.84534830637	104.862124121907	217.605657148954	111.654908537354	189.318681903465	328.401354871666	163.609572748541	1.00303344231568	0.000880042818098693	0.0259104320723013	RPP21	7	23064442	23066246	+	489	protein_coding	ribonuclease P/MRP subunit p21 [Source:VGNC Symbol;Acc:VGNC:92431]	-
ENSSSCG00000006555	40.610327971805	27.7938332648533	4.31959920074783	3.63259217215576	3.29294237267539	36.2146923823361	8.15197223624543	0	1.16513471246564	0	0.979429022257488	0.86053946319757	19.3106645607622	1.85951257236102	3.35769232714636	0.000882599730947072	0.0259104320723013	C1orf189	4	95531167	95534748	+	680	protein_coding	chromosome 4 C1orf189 homolog [Source:VGNC Symbol;Acc:VGNC:86030]	-
ENSSSCG00000005828	2087.15711918251	3665.69778726455	2653.09782909931	3394.05195285086	2789.94542524923	4369.90621413522	1280.76541578345	2116.45812948978	2149.6735444991	1720.16030879344	667.970593179607	850.212989639199	3159.97605463028	1464.20683023076	1.10987842253723	0.000883798730379148	0.0259104320723013	EGFL7	AEMK02000682.1	1107088	1116145	-	4006	protein_coding	EGF like domain multiple 7 [Source:VGNC Symbol;Acc:VGNC:87584]	-
ENSSSCG00000039186	35.2668637649886	86.4697034906548	12.9587976022435	3.63259217215576	4.93941355901309	28.1669829640392	1.81154938583232	0	0	1.65479587185516	6.85600315580242	9.46593409517327	28.5723922588492	3.2980470847772	3.09404193316571	0.000887084731294851	0.0259104320723013	RAB25	4	93961148	93970712	-	1127	protein_coding	RAB25, member RAS onco family [Source:VGNC Symbol;Acc:VGNC:98247]	-
ENSSSCG00000045590	0	0	0.863919840149565	0	0.823235593168848	4.02385470914846	12.6808457008262	5.37718020703704	6.99080827479382	3.30959174371033	7.83543217805991	8.6053946319757	0.951835023744478	7.46654212273384	-3.08378517636496	0.000889980125691821	0.0259342288713702	-	9	16978885	16983520	-	4277	lncRNA	-	-
ENSSSCG00000038475	45.9537921786215	69.9992837781492	62.2022284907687	209.479481927649	42.8082508447801	112.667931856157	28.0790154804009	34.413953325037	20.9724248243815	26.4767339496826	55.8274542686768	29.2583417487174	90.5184948460208	32.504653932816	1.47293724556356	0.000905085430522281	0.0262917996447633	-	6	128005555	128029472	+	3270	protein_coding	-	-
ENSSSCG00000013909	7.48084988954303	139.998567556298	6.91135872119652	0	9.87882711802617	130.1046355958	6.34042285041311	4.30174416562963	1.16513471246564	9.92877523113098	0.979429022257488	0	49.0623731468107	3.78591766364947	3.68439467211883	0.000913654394106091	0.0264066382016775	CRLF1	2	59222566	59233721	+	1572	protein_coding	cytokine receptor like factor 1 [Source:VGNC Symbol;Acc:VGNC:86998]	-
ENSSSCG00000023933	72.6711132127038	119.410542915666	59.61046897032	134.405910369763	44.4547220311178	79.1358092799196	22.644367322904	41.9420056148889	58.2567356232818	42.1972947323067	18.6091514228923	17.2107892639514	84.9480944632484	33.4767239967042	1.34648373258683	0.000915491266095885	0.0264066382016775	CRACR2B	2	518544	524081	+	2446	protein_coding	calcium release activated channel regulator 2B [Source:VGNC Symbol;Acc:VGNC:86975]	-
novel.885	10.6869284136329	6.17640739218963	31.9650340855339	84.7604840169677	41.1617796584424	10.7302792243959	0.905774692916159	7.52805228985185	11.6513471246564	8.27397935927582	1.95885804451498	5.16323677918542	30.9134854651937	5.91354138173343	2.39675559553543	0.000916056364092157	0.0264066382016775	-	6	85643133	85649286	+	457	-	-	-
ENSSSCG00000013593	184.883861555849	97.7931170430025	63.9300681710678	129.562454140222	79.0306169442094	63.0403904433258	38.0425371024787	61.2998543602222	33.7889066615035	36.4055091808136	68.5600315580242	34.4215785279028	103.040084716279	45.4197362318242	1.18252831094379	0.000918725466919425	0.0264066382016775	-	2	71175065	71206951	-	3092	protein_coding	C-C motif chemokine ligand 25 [Source:VGNC Symbol;Acc:VGNC:99612]	-
ENSSSCG00000005842	1472.65873539861	1207.48764517307	701.502910201447	576.371291315381	763.139394867522	355.440499308114	505.422278647217	341.988661167555	295.944216966272	439.348303977546	243.877826542115	433.711889451575	846.100079377358	376.715529458713	1.16719219458515	0.000919807277377249	0.0264066382016775	TMEM141	AEMK02000682.1	1019721	1038177	-	529	protein_coding	transmembrane protein 141 [Source:VGNC Symbol;Acc:VGNC:94089]	-
ENSSSCG00000026417	6.41215704817974	110.145931827382	16.4144769628417	32.6933295494018	8.23235593168848	28.1669829640392	2.71732407874848	2.15087208281481	9.32107769972509	9.1013772952034	9.79429022257488	6.88431570558056	33.6775390472555	6.6615428474412	2.33573491864326	0.000936848932243724	0.0266765058928454	EPS8L1	6	59309942	59322647	+	3055	protein_coding	EPS8 like 1 [Source:VGNC Symbol;Acc:VGNC:87750]	-
ENSSSCG00000002515	67.3276490058873	87.4991047226864	68.2496673718156	121.086405738525	57.6264915218193	115.350501662256	17.209719165407	29.036773118	36.1191760864347	75.2932121694099	31.3417287122396	24.095104969532	86.1899700038316	35.5159523701705	1.27198660805638	0.000956003950670134	0.0270956559500135	SLC25A47	7	121192433	121210377	+	1715	protein_coding	solute carrier family 25 member 47 [Source:VGNC Symbol;Acc:VGNC:93020]	-
ENSSSCG00000028479	0	4.11760492812642	10.3670380817948	8.47604840169677	6.58588474535078	4.02385470914846	23.5501420158201	15.0561045797037	15.1467512620533	9.92877523113098	45.0537350238445	24.095104969532	5.59507181101953	22.1384355136808	-1.96880406465094	0.000956225956184949	0.0270956559500135	-	17	14125730	14136387	-	2745	protein_coding	transmembrane protein 230 [Source:NCBI gene (formerly Entrezgene);Acc:100625411]	-
ENSSSCG00000003336	85.4954273090632	45.2936542093906	5.18351904089739	0	1.6464711863377	26.8256980609897	1.81154938583232	1.07543604140741	3.49540413739691	4.96438761556549	0	3.44215785279028	27.4074616344464	2.46482250549873	3.46452749232638	0.000968883308582374	0.0272488208992542	-	6	63494699	63511636	+	3215	protein_coding	tubulin tyrosine ligase like 10 [Source:VGNC Symbol;Acc:VGNC:94567]	-
ENSSSCG00000048499	49.1598707027114	40.1466480492326	27.6454348847861	38.7476498363281	39.5153084721047	18.7779886426928	16.3039444724909	18.2824127039259	17.4770206869845	17.3753566544792	14.6914353338623	19.7924076535441	35.6654834313093	17.3204295842145	1.04622503883915	0.000977722773804513	0.027314722521358	-	4	70928904	70938648	-	3369	lncRNA	-	-
ENSSSCG00000045657	60.9154919577076	26.7644320328217	27.6454348847861	214.32293815719	21.40412542239	2.68256980609897	7.24619754332927	17.2069766625185	20.9724248243815	5.79178555149307	3.91771608902995	6.02377624238299	58.955832043499	10.1931461521892	2.54052640551845	0.000978832058778455	0.027314722521358	-	10	33279609	33315802	+	2608	lncRNA	-	-
novel.495	43.8164064958949	17.4998209445373	1.72783968029913	0	0.823235593168848	17.4367037396433	0.905774692916159	0	1.16513471246564	0	1.95885804451498	0	13.5506677422572	0.671627908316129	4.36486903165413	0.000979605631530798	0.027314722521358	-	18	2600024	2603320	+	563	-	-	-
ENSSSCG00000005194	32.0607852408987	126.616351539887	105.398220498247	154.990599345312	176.995652531302	56.3339659280784	362.309877166464	147.334737672815	182.926149857105	281.315298215378	520.076810818726	275.372628223222	108.732595847288	294.889250325618	-1.43796043476194	0.000986632275459652	0.0274555704690033	PTPRD	1	213482964	214009895	+	7303	protein_coding	protein tyrosine phosphatase receptor type D [Source:HGNC Symbol;Acc:HGNC:9668]	-
ENSSSCG00000000117	98.3197414054227	113.234135523477	76.0249459331617	56.9106106971069	59.272962708157	143.517484626295	35.3252130237302	73.1296508157037	17.4770206869845	43.0246926682343	17.6297224006348	28.3978022855198	91.21331348227	35.8306836468012	1.34565149374859	0.000989077915754259	0.0274555704690033	C22orf23	5	9917781	9925634	+	2779	protein_coding	chromosome 5 C22orf23 homolog [Source:VGNC Symbol;Acc:VGNC:86049]	-
ENSSSCG00000037061	798.313552498378	849.256016426074	831.090886223882	446.808837175158	936.01886943298	1535.77121399166	705.598485781688	349.516713457407	270.311253292028	443.485293657184	315.376145166911	458.667533884305	899.543229291355	423.825904206587	1.08495862949868	0.000990264938037254	0.0274555704690033	RRP1	13	206722595	206735997	+	1663	protein_coding	ribosomal RNA processing 1 [Source:VGNC Symbol;Acc:VGNC:92464]	-
novel.264	136.792683694501	10.2940123203161	6.91135872119652	3.63259217215576	38.6920728789358	0	0	0	0	6.61918348742065	0.979429022257488	3.44215785279028	32.7204532978509	1.84012839374474	4.11747563468298	0.000990948690660101	0.0274555704690033	-	13	197909406	197917997	+	582	-	-	-
ENSSSCG00000046270	21.3738568272658	0	9.50311824164521	4.84345622954101	9.87882711802617	0	0	0	0	0	0	0	7.59987640274637	0	5.42915733348311	0.00100824071588273	0.0277140346750975	-	17	43079016	43087718	+	4933	lncRNA	-	-
ENSSSCG00000011583	21.3738568272658	24.7056295687585	32.8289539256835	41.1693779510986	37.0456016925981	181.073461911681	22.644367322904	20.4332847867407	6.99080827479382	16.5479587185516	15.6708643561198	6.88431570558056	56.3661469795142	14.8619331941151	1.91465074112712	0.0010210596269957	0.0278938454110962	TMEM40	13	68692120	68758651	-	4218	protein_coding	transmembrane protein 40 [Source:VGNC Symbol;Acc:VGNC:94178]	-
ENSSSCG00000049776	526.865570792102	401.466480492326	1147.28554771862	283.342189428149	840.523540625394	140.834914820196	1661.19078680824	1299.12673802015	1097.55689914263	1490.9710805415	1766.88995615251	1495.61758703738	556.719707312798	1468.55884128373	-1.39842829201998	0.00102629062764284	0.0279032755537473	-	X	59288879	59293232	-	623	lncRNA	-	-
ENSSSCG00000034013	45.9537921786215	18.5292221765689	23.3258356840383	38.7476498363281	17.2879474565458	18.7779886426928	15.3981697795747	12.9052324968889	4.66053884986255	9.92877523113098	5.87657413354493	10.3264735583708	27.1037393291326	9.84929400822882	1.44763801742926	0.00103014060656413	0.0279643923601508	TMEM88B	6	63686546	63689297	+	1676	protein_coding	transmembrane protein 88B [Source:VGNC Symbol;Acc:VGNC:94215]	-
ENSSSCG00000039681	813.275252277464	539.406245584561	506.257026327645	278.498733198608	497.234298273984	425.187314266687	373.179173481458	200.031103701778	115.348336534098	297.863256933929	163.564646717001	265.906694128049	509.976478321492	235.982201916052	1.1107846438039	0.00103966232148573	0.0281398996428964	B9D1	12	60162707	60171961	+	1620	protein_coding	B9 domain containing 1 [Source:VGNC Symbol;Acc:VGNC:85737]	-
ENSSSCG00000028149	34.1981709236253	77.2050924023704	65.6579078513669	95.658260533435	108.667098298288	124.739495983602	26.2674660945686	45.1683137391111	4.66053884986255	33.0959174371033	0.979429022257488	6.88431570558056	84.3543376654479	19.5093301414139	2.1102923127104	0.00103983015008125	0.0281398996428964	THYN1	9	60802919	60807409	-	1105	protein_coding	thymocyte nuclear protein 1 [Source:VGNC Symbol;Acc:VGNC:93974]	-
ENSSSCG00000035529	0	0	0	2.42172811477051	0	0	2.71732407874848	5.37718020703704	6.99080827479382	0	63.6628864467367	0.86053946319757	0.403621352461751	13.2681230784189	-5.15191868560022	0.00104185645580801	0.0281510904584038	GKN1	3	73420396	73426476	-	713	protein_coding	gastrokine 1 [Source:VGNC Symbol;Acc:VGNC:88472]	-
ENSSSCG00000005488	0	11.3234135523477	3.45567936059826	4.84345622954101	4.11617796584424	60.3578206372268	1.81154938583232	1.07543604140741	0	0.827397935927582	1.95885804451498	0	14.0160912909263	0.945540234613714	3.86859700900699	0.00105215036306768	0.0283635106278687	-	1	254939149	254943063	+	2083	protein_coding	-	-
ENSSSCG00000045751	61.9841847990709	9.26461108828445	36.2846332862817	9.68691245908203	0.823235593168848	0	3.62309877166464	0	0	2.48219380778275	0.979429022257488	1.72107892639514	19.673929537648	1.46763342135	3.70948079552032	0.00105666182258696	0.0284191557985445	-	3	127183747	127234614	+	14902	lncRNA	-	-
ENSSSCG00000008615	0	0	0.863919840149565	6.05432028692627	0.823235593168848	9.3889943213464	17.209719165407	169.91889454237	81.5594298725945	4.13698967963791	4.89714511128744	0	2.85507834026518	46.2870297285495	-4.05825623098949	0.00105878787364476	0.0284325266684142	VSNL1	3	120177901	120288162	-	1728	protein_coding	visinin like 1 [Source:VGNC Symbol;Acc:VGNC:94871]	-
ENSSSCG00000017232	1004.57127088149	778.227331415894	606.471727784995	1310.15491009084	594.376098267908	552.609380056388	253.616914016525	516.209299875555	589.558164507612	254.838564265695	315.376145166911	418.222179114019	807.735119749587	391.303544491053	1.04616030331351	0.00108447692763894	0.0289073854074532	SLC9A3R1	12	6466120	6493428	-	5012	protein_coding	SLC9A3 regulator 1 [Source:VGNC Symbol;Acc:VGNC:93184]	-
ENSSSCG00000049172	6.41215704817974	28.8232344968849	19.87015632344	3.63259217215576	19.7576542360523	50.9688263158804	329.701988221482	10.7543604140741	19.8072901119158	117.490506901717	89.1280410254314	115.312288068474	21.5774367654322	113.699079123849	-2.40250397908513	0.00108875169016266	0.0289073854074532	-	3	28578584	28581349	+	1147	protein_coding	-	-
ENSSSCG00000002474	22.4425496686291	49.411259137517	65.6579078513669	60.5432028692627	30.4597169472474	42.9211168975835	110.504512535771	53.7718020703704	89.715372859854	103.424741990948	100.881189292521	98.101498804523	45.2392922286011	92.733186258998	-1.03771187967737	0.00108886882565877	0.0289073854074532	PPP4R4	7	115412448	115522688	+	4456	protein_coding	protein phosphatase 4 regulatory subunit 4 [Source:VGNC Symbol;Acc:VGNC:91759]	-
ENSSSCG00000006141	30.9920923995354	62.7934751539279	12.0948777620939	138.038502541919	3.29294237267539	2.68256980609897	2.71732407874848	0	0	0	14.6914353338623	0.86053946319757	41.6490766727084	3.04488314596806	3.77150973781436	0.00109881208758455	0.0290602499830127	CA3	4	51219736	51237846	-	2864	protein_coding	carbonic anhydrase 3 [Source:VGNC Symbol;Acc:VGNC:86099]	-
ENSSSCG00000015197	81.2206559436101	101.910721971129	12.9587976022435	71.4409793857299	22.2273610155589	118.033071468355	26.2674660945686	22.5841568695555	29.1283678116409	13.2383669748413	20.5680094674073	18.071328727149	67.9652645644377	21.6429493241938	1.64948241274396	0.00110391726111679	0.0291110619355118	SPA17	9	51918916	51931455	+	795	protein_coding	sperm autoantigenic protein 17 [Source:VGNC Symbol;Acc:VGNC:93366]	-
ENSSSCG00000035755	43.8164064958949	395.290073100136	76.0249459331617	108.977765164673	83.9700305032225	95.2312281165135	54.3464815749695	48.3946218633333	33.7889066615035	49.6438761556549	43.0948769793295	39.5848153070882	133.8850748856	44.8089297569798	1.57827109581318	0.00111615588240154	0.029341115854396	SHISA8	5	6711535	6716364	+	1206	protein_coding	shisa family member 8 [Source:VGNC Symbol;Acc:VGNC:92849]	-
novel.909	120.762291074052	83.38149979456	57.0187094498713	37.5367857789428	69.1517898261832	14.7541339335443	4.5288734645808	21.5087208281481	6.99080827479382	19.0301525263344	6.85600315580242	41.3058942334834	63.7675349761923	16.7034087471905	1.92877054502783	0.00112902160330994	0.0295514992717373	-	6	348213	351906	-	1356	-	-	-
ENSSSCG00000017199	413.584129607593	950.137337165172	508.848785848094	480.713030781946	431.375450820476	1557.23177244045	369.556074709793	274.236190558889	327.402854202844	405.424988604515	237.021823386312	284.838562318396	723.648417777289	316.413415630125	1.19256874356204	0.00112923804149234	0.0295514992717373	TRIM47	12	5535337	5539721	+	2245	protein_coding	tripartite motif containing 47 [Source:VGNC Symbol;Acc:VGNC:94419]	-
ENSSSCG00000023280	14.9616997790861	49.411259137517	10.3670380817948	14.530368688623	4.93941355901309	1.34128490304949	1.81154938583232	0	1.16513471246564	4.13698967963791	4.89714511128744	1.72107892639514	15.9251773581806	2.28864963593641	2.77866891388531	0.00113605077628713	0.0295859816050131	SULT2B1	6	53928248	53963443	+	1155	protein_coding	sulfotransferase family 2B member 1 [Source:VGNC Symbol;Acc:VGNC:93614]	-
ENSSSCG00000023662	632.666162087068	306.761567145418	304.099783732647	395.952546764978	408.324854211748	846.350773824225	174.814515732819	275.311626600296	273.806657429425	270.559125048319	260.528119920492	139.407393038006	482.359281294347	232.404572961559	1.05306972367746	0.00114047285399824	0.0295859816050131	CHST3	14	74850931	74891529	+	6651	protein_coding	carbohydrate sulfotransferase 3 [Source:VGNC Symbol;Acc:VGNC:86679]	-
ENSSSCG00000006709	1406.39977923409	2398.50487063364	3041.86175716662	2299.4308449746	3162.04791336154	2265.43020125058	5865.79691132505	3128.44344445415	2756.7087296937	5195.23163968929	10861.8678568355	4511.80840554486	2428.94589443684	5386.6428312571	-1.14900143924247	0.00114367086020179	0.0295859816050131	NOTCH2	4	100951507	101150198	+	11607	protein_coding	notch receptor 2 [Source:HGNC Symbol;Acc:HGNC:7882]	-
ENSSSCG00000035933	96.1823557226962	88.5285059547181	15.5505571226922	4.84345622954101	12.3485338975327	107.302792243959	9.96352162207775	7.52805228985185	0	21.5123463341171	5.87657413354493	0.86053946319757	54.1260335285232	7.62350564046487	2.81539129716802	0.00114429023527244	0.0295859816050131	MAPK15	4	902439	915475	-	3552	protein_coding	mitogen-activated protein kinase 15 [Source:VGNC Symbol;Acc:VGNC:90001]	-
ENSSSCG00000051070	211.601182589932	353.084622586841	200.429402914699	422.591556027453	260.965683034525	468.10843116427	124.99690762243	262.406394103407	115.348336534098	94.3233646957443	36.2388738235271	38.7242758438907	319.46347971962	112.006358770516	1.51291875017427	0.00114615995173503	0.0295859816050131	-	3	46377291	46385873	+	4677	lncRNA	-	-
ENSSSCG00000033858	25.648628192719	22.6468271046953	39.74031264688	6.05432028692627	11.5252983043639	10.7302792243959	43.4771852599756	84.9594472711852	10.4862124121907	81.9123956568306	75.4160347138266	109.288511826091	19.3909442933301	67.58996452335	-1.79417683185942	0.00114744333766814	0.0295859816050131	-	Y	6985179	6996329	-	3610	protein_coding	-	-
ENSSSCG00000000079	23.5112425099924	99.8519195070657	12.0948777620939	112.610357336829	4.93941355901309	64.3816753463753	16.3039444724909	9.67892437266666	15.1467512620533	9.1013772952034	8.8148612003174	14.6291708743587	52.8982476702282	12.279171579515	2.10295617051968	0.00114750555981632	0.0295859816050131	FAM83F	5	8319203	8445039	-	12304	protein_coding	family with sequence similarity 83 member F [Source:VGNC Symbol;Acc:VGNC:87991]	-
ENSSSCG00000045345	72.6711132127038	0	17.2783968029913	14.530368688623	9.05559152485733	10.7302792243959	2.71732407874848	0	2.33026942493127	5.79178555149307	0.979429022257488	2.58161838959271	20.7109582422619	2.40007107783717	3.08626613685226	0.00115851157985278	0.0297379700387211	-	17	7469438	7478301	+	2978	lncRNA	-	-
ENSSSCG00000005678	1032.35728475694	833.8149979456	775.800016454309	1310.15491009084	733.502913513443	2133.98428075173	283.507478882758	802.275286889926	686.26434564226	444.312691593111	321.252719300456	498.252349191393	1136.60240058548	505.977478583317	1.16754496267413	0.0011620464637245	0.0297832505278204	NTMT1	1	269819750	269828828	+	2482	protein_coding	N-terminal Xaa-Pro-Lys N-methyltransferase 1 [Source:VGNC Symbol;Acc:VGNC:90930]	-
ENSSSCG00000007023	88.7015058331531	182.204018069594	145.138533145127	179.207880493017	169.586532192783	56.3339659280784	226.44367322904	267.783574310444	235.357211918059	464.997639991301	261.507548942749	268.488312517642	136.862072610292	287.429660151539	-1.06888308491199	0.00117526100807132	0.0298026456202459	-	17	11008684	11109928	-	7118	protein_coding	lysine acetyltransferase 6A [Source:VGNC Symbol;Acc:VGNC:95574]	-
ENSSSCG00000013494	26.7173210340823	28.8232344968849	10.3670380817948	8.47604840169677	17.2879474565458	183.75603171778	7.24619754332927	6.45261624844444	1.16513471246564	19.857550462262	1.95885804451498	6.88431570558056	45.904603531464	7.26077878609948	2.64072478527582	0.00117789418574405	0.0298026456202459	MATK	2	74846044	74918968	+	6298	protein_coding	megakaryocyte-associated tyrosine kinase [Source:VGNC Symbol;Acc:VGNC:90041]	-
ENSSSCG00000003153	64220.9589160442	62817.1513822646	25913.2756052862	75603.9300150204	32220.6178810355	109104.137868754	31319.8773316549	24968.3985733558	28108.8749382335	39362.6294038188	16955.8752333216	24232.7912836436	61646.6786114009	27491.4077940047	1.16502807141396	0.00118144974965302	0.0298026456202459	FTL	6	54227164	54232752	+	1494	protein_coding	ferritin light chain [Source:NCBI gene (formerly Entrezgene);Acc:397035]	-
ENSSSCG00000017344	74.8084988954303	14.4116172484425	6.04743888104696	9.68691245908203	8.23235593168848	6.70642451524743	3.62309877166464	2.15087208281481	1.16513471246564	1.65479587185516	3.91771608902995	7.74485516877813	19.9822079884896	3.37607878276806	2.54838165963802	0.0011815199524039	0.0298026456202459	FAM187A	12	18467382	18474281	-	3595	protein_coding	family with sequence similarity 187 member A [Source:VGNC Symbol;Acc:VGNC:98991]	-
ENSSSCG00000039985	17.0990854618126	10.2940123203161	1.72783968029913	2.42172811477051	20.5808898292212	143.517484626295	2.71732407874848	2.15087208281481	1.16513471246564	5.79178555149307	1.95885804451498	9.46593409517327	32.6068400054524	3.87498476086837	3.0484408000707	0.00119052140233718	0.0299245446763488	CES1	AEMK02000576.1	35711	117081	+	10793	protein_coding	carboxylesterase 1 [Source:HGNC Symbol;Acc:HGNC:1863]	-
ENSSSCG00000033043	43.8164064958949	54.5582652976751	114.037418899743	37.5367857789428	68.3285542330144	49.627541412831	263.580435638602	293.594039304222	115.348336534098	73.6384162975548	40.156589912557	403.59300823966	61.3174953530168	198.318470987782	-1.69069577003011	0.00119767002173225	0.0300363940076672	SHANK2	2	2503181	3016433	+	8122	protein_coding	SH3 and multiple ankyrin repeat domains 2 [Source:VGNC Symbol;Acc:VGNC:92835]	-
ENSSSCG00000013524	957.548785861508	689.698825461175	354.207134461322	961.426061563891	488.178706749127	1201.79127313234	317.926917213572	519.435607999778	468.384154411186	291.244073446509	290.890419610474	351.960640447806	775.475131204894	373.306968854887	1.05449226995835	0.00120275229213216	0.030120575694644	MICOS13	2	73294842	73296836	+	890	protein_coding	mitochondrial contact site and cristae organizing system subunit 13 [Source:VGNC Symbol;Acc:VGNC:100171]	-
ENSSSCG00000006888	6.41215704817974	27.7938332648533	25.917595204487	16.9520968033935	7.40912033851963	0	29.8905648662333	46.2437497805185	32.6237719490378	110.871323414296	21.5474384896647	177.271129418699	14.0808004432389	69.741329653075	-2.30267868799254	0.00120666054853335	0.0301751574135382	SLC44A3	4	122530662	122618582	-	2280	protein_coding	solute carrier family 44 member 3 [Source:VGNC Symbol;Acc:VGNC:93119]	-
ENSSSCG00000032113	232.975039417197	158.527789732867	41.4681523271791	16.9520968033935	6.58588474535078	13.4128490304949	1.81154938583232	0	1.16513471246564	4.96438761556549	32.3211577344971	0	78.3203020094138	6.71037157472676	3.54437580918793	0.00121695613439791	0.0303890834419393	-	6	56304681	56389759	-	15123	protein_coding	-	-
ENSSSCG00000038810	51.2972563854379	27.7938332648533	29.3732745650852	26.6390092624756	46.9244288106243	53.6513961219794	8.15197223624543	13.9806685382963	13.9816165495876	23.1671422059723	17.6297224006348	24.9556444327295	39.2798664017426	16.977794393911	1.19981785383743	0.00122411938342223	0.0305242911966215	ADAT3	2	76628633	76634262	-	1911	protein_coding	adenosine deaminase tRNA specific 3 [Source:VGNC Symbol;Acc:VGNC:85101]	-
ENSSSCG00000011111	53.4346420681645	84.4109010265916	72.5692665725635	87.1822121317382	98.7882711802617	45.6036867036825	207.4224046778	127.976888927481	34.9540413739691	203.539892238185	364.347596279786	274.512088760025	73.664829947167	202.125485376208	-1.45537367324494	0.00122684700358243	0.0305486654030403	CAMK1D	10	59205262	59630102	-	2175	protein_coding	calcium/calmodulin dependent protein kinase ID [Source:VGNC Symbol;Acc:VGNC:95909]	-
ENSSSCG00000016247	0	0	1.72783968029913	4.84345622954101	2.46970677950654	0	2.71732407874848	46.2437497805185	69.9080827479382	0	37.2183028457846	0.86053946319757	1.50683378155778	26.1579998193645	-4.10785307483486	0.00123787920711742	0.0307356778950704	TM4SF20	15	128801849	128814177	-	2700	protein_coding	transmembrane 4 L six family member 20 [Source:VGNC Symbol;Acc:VGNC:96121]	-
ENSSSCG00000010922	70.5337275299772	391.17246817201	6.04743888104696	12.1086405738525	0	79.1358092799196	0	1.07543604140741	10.4862124121907	7.44658142334824	1.95885804451498	0	93.1663474061344	3.49451465357689	4.74330867637891	0.00124937746547494	0.030815998781728	ELF3	10	24237068	24243058	+	3479	protein_coding	E74 like ETS transcription factor 3 [Source:VGNC Symbol;Acc:VGNC:96271]	ETS
ENSSSCG00000034022	0	0	0	7.26518434431152	79.0306169442094	64.3816753463753	0	1.07543604140741	2.33026942493127	0.827397935927582	0.979429022257488	0	25.1129127724827	0.868755404087292	4.89191528924671	0.00125684824456361	0.0309425756119293	-	16	6170630	6223645	+	1151	lncRNA	-	-
ENSSSCG00000008568	67.3276490058873	64.8522776179911	14.6866372825426	65.3866590988037	11.5252983043639	81.8183790860186	5.43464815749695	8.60348833125926	31.4586372365722	7.44658142334824	7.83543217805991	0	50.9328167326012	10.1297978877894	2.34350737786038	0.00126218741474006	0.0309444895286774	DRC1	3	112581770	112621601	-	2698	protein_coding	dynein regulatory complex subunit 1 [Source:VGNC Symbol;Acc:VGNC:87440]	-
ENSSSCG00000029606	1142.43264741736	390.143066939978	531.310701691983	3195.47024743968	420.673388109281	250.820276870254	254.522688709441	280.688806807333	384.49445511366	347.507133089584	196.865233473755	53.3534467182493	988.475054744756	252.905293985337	1.96668862938889	0.00126308280303109	0.0309444895286774	AOX1	15	104153702	104238400	+	9013	protein_coding	aldehyde oxidase 1 [Source:NCBI gene (formerly Entrezgene);Acc:100523701]	-
ENSSSCG00000003711	27.7860138754456	22.6468271046953	31.1011142453843	70.2301153283447	23.0505966087277	18.7779886426928	17.209719165407	100.015551850889	116.513471246564	71.9836204256996	478.940791883912	44.7480520862736	32.2654426342151	138.235201109791	-2.1003087470302	0.00126401724628742	0.0309444895286774	CABYR	6	108909974	108997299	+	8019	protein_coding	calcium binding tyrosine phosphorylation regulated [Source:VGNC Symbol;Acc:VGNC:86114]	-
ENSSSCG00000007312	5335.98335692691	2532.32703079775	1920.49380465248	1985.81705411182	2035.03838631339	3274.07644834379	1748.14515732819	1174.37615721689	760.83296724006	1382.58195093499	1894.21572904598	1240.8979059309	2847.28934685769	1366.84164461617	1.05854640156492	0.00129499447617327	0.0314820732334324	SCAND1	17	39244459	39245633	-	1091	protein_coding	SCAN domain containing 1 [Source:HGNC Symbol;Acc:HGNC:10566]	-
novel.437	58.778106274981	54.5582652976751	0	20.5846889755493	2.46970677950654	1.34128490304949	0	5.37718020703704	0	0	0	0.86053946319757	22.9553420384602	1.0396199450391	4.49829321703195	0.00130295526729469	0.0315438060896377	-	16	52503973	52507512	-	710	-	-	-
ENSSSCG00000006620	399.691122669871	235.732882135238	114.037418899743	307.559470575854	61.7426694876636	661.253457203396	101.44676560661	49.4700579047407	110.687797684235	122.454894517282	120.469769737671	94.6593409517327	296.669503495294	99.8647710670453	1.56881149007771	0.00130666890410302	0.0315898971206623	TUFT1	4	97645332	97703595	-	6954	protein_coding	tuftelin 1 [Source:VGNC Symbol;Acc:VGNC:98886]	-
ENSSSCG00000037554	21.3738568272658	22.6468271046953	6.04743888104696	18.1629608607788	12.3485338975327	152.906478947641	2.71732407874848	3.22630812422222	20.9724248243815	5.79178555149307	3.91771608902995	1.72107892639514	38.9143494198268	6.39110626571172	2.6178208874349	0.00131567521126799	0.0317197663158601	FUT7	AEMK02000682.1	846488	849014	+	2043	protein_coding	fucosyltransferase 7 [Source:VGNC Symbol;Acc:VGNC:88270]	-
ENSSSCG00000037557	306.714845471264	323.231986857924	318.786421015189	162.255783689624	275.783923711564	131.44592049885	68.8388766616281	112.920784347778	68.7429480354725	196.093310814837	115.572624626384	139.407393038006	253.036480207403	116.929322920684	1.11313939093677	0.00132856007727364	0.0318982340423815	DRC3	12	60633170	60651681	-	4530	protein_coding	dynein regulatory complex subunit 3 [Source:VGNC Symbol;Acc:VGNC:87441]	-
ENSSSCG00000008474	37.4042494477152	114.263536755508	110.581739539144	100.501716762976	129.247988127509	135.469775207998	74.273524819125	59.1489822774074	39.6145802238316	43.8520906041618	22.5268675119222	28.3978022855198	104.578167640142	44.6356412869947	1.228502300387	0.00135062493915301	0.0322065004274806	-	3	100828808	100829316	-	327	protein_coding	-	-
ENSSSCG00000022324	657.246097438424	800.874158520589	753.338100610421	859.71348074353	756.553510122171	372.877203047757	536.218618206366	348.441277416	136.320761358479	430.246926682343	197.844662496013	290.001799097581	700.100425080482	323.179007542797	1.11470534430944	0.0013537425622897	0.0322254557439972	PPFIA3	6	54313981	54337345	+	5277	protein_coding	PTPRF interacting protein alpha 3 [Source:VGNC Symbol;Acc:VGNC:91693]	-
ENSSSCG00000000067	288.547067168088	109.11653059535	80.3445451339095	38.7476498363281	46.1011932174555	81.8183790860186	71.5562007403766	22.5841568695555	23.3026942493127	37.2329071167412	26.4445836009522	14.6291708743587	107.445894172858	32.6249522418828	1.71718066830678	0.00135511226101942	0.0322254557439972	CHADL	5	7247909	7253379	+	3261	protein_coding	chondroadherin like [Source:VGNC Symbol;Acc:VGNC:86622]	-
novel.29	0	13.3822160164109	0.863919840149565	32.6933295494018	0	12.0715641274454	0	0	1.16513471246564	0	0	0	9.83517158890127	0.194189118744273	5.30933964615511	0.00136181408668658	0.03230158625576	-	1	132020657	132025787	+	779	-	PF18697:Murine leukemia virus (MLV) integrase (IN) C-terminal domain	-
ENSSSCG00000019065	0	0	7.77527856134609	2.42172811477051	2.46970677950654	1.34128490304949	28.0790154804009	11.8297964554815	5.82567356232818	9.92877523113098	9.79429022257488	15.4897103375563	2.3346663931121	13.4912102149121	-2.48088699379097	0.00136386531483788	0.03230158625576	ssc-mir-186	6	141943328	141943409	+	82	miRNA	ssc-mir-186 [Source:miRBase;Acc:MI0002456]	-
ENSSSCG00000001213	0	24.7056295687585	0.863919840149565	0	4.93941355901309	38.8972621884351	0	0	0	0.827397935927582	0.979429022257488	0	11.567704192726	0.301137826364178	5.06295839340536	0.00136975622342287	0.0323665382903942	GPX6	7	22256038	22267992	-	1391	protein_coding	glutathione peroxidase 6 [Source:VGNC Symbol;Acc:VGNC:88654]	-
ENSSSCG00000046723	2.13738568272658	21.6174258726637	22.4619158438887	25.4281452050903	23.0505966087277	12.0715641274454	9.05774692916159	2.15087208281481	3.49540413739691	5.79178555149307	2.93828706677247	4.30269731598785	17.7945055567571	4.62279884727112	1.9328258710301	0.00137031634469214	0.0323665382903942	-	2	103414409	103448260	+	15674	lncRNA	-	-
ENSSSCG00000002259	192.364711445392	357.202227514967	313.602901974292	759.211763980554	451.133105056529	218.629439197066	539.841716978031	723.768455867185	1025.31854696976	968.882982971198	1851.12085206665	569.677124636791	382.024024861467	946.434946581603	-1.30881692493861	0.00138553295005516	0.0326160105968434	-	7	88105580	88219075	+	5721	protein_coding	-	-
ENSSSCG00000033879	55.5720277508911	28.8232344968849	76.0249459331617	106.556037049902	58.4497271149882	18.7779886426928	191.11846020531	145.18386559	158.458320895327	137.348057363979	95.9840441812339	97.2409593413254	57.3673268314202	137.555617929529	-1.25936030556787	0.00138835267106586	0.0326160105968434	ZNF280B	14	48865262	48867363	-	1593	protein_coding	zinc finger protein 280B [Source:HGNC Symbol;Acc:HGNC:23022]	-
ENSSSCG00000006774	975.716564164684	355.143425050904	152.049891866323	604.221164635241	495.587827087646	454.695582133776	112.316061921604	273.160754517481	329.733123627775	192.783719071127	146.914353338623	142.849550890797	506.235742489762	199.626260561234	1.34327630660022	0.0013944925105323	0.032714600272174	PPM1J	4	107723434	107728919	+	2669	protein_coding	protein phosphatase, Mg2+/Mn2+ dependent 1J [Source:VGNC Symbol;Acc:VGNC:91709]	-
ENSSSCG00000008413	0	10.2940123203161	19.0062364832904	7.26518434431152	16.464711863377	6.70642451524743	25.3616914016525	36.5648254078518	33.7889066615035	33.9233153730309	31.3417287122396	26.6767233591247	9.9560949210904	31.2761984859005	-1.62250442360418	0.00140921759564924	0.0329014171451416	GPR75	3	87341345	87350637	+	5181	protein_coding	G protein-coupled receptor 75 [Source:VGNC Symbol;Acc:VGNC:88636]	-
ENSSSCG00000050786	0	15.4410184804741	4.31959920074783	6.05432028692627	4.93941355901309	8.04770941829691	0	2.15087208281481	0	0	0	0	6.46701015757636	0.358478680469136	4.22721427060988	0.001412239472954	0.0329014171451416	-	18	28130452	28256967	+	6374	protein_coding	-	-
ENSSSCG00000032424	1103.95970512828	599.111517042394	539.949900093478	871.822121317382	749.144389783651	236.066142936709	331.513537607314	221.539824529926	152.632647332998	360.745500064426	168.461791828288	471.575625832268	683.342296050316	284.41148786587	1.26391965496316	0.00141280816919436	0.0329014171451416	NUDT16	13	1122541	1128041	-	5402	protein_coding	nudix hydrolase 16 [Source:VGNC Symbol;Acc:VGNC:90957]	-
ENSSSCG00000029419	0	6.17640739218963	8.63919840149565	1.21086405738525	10.702062711195	2.68256980609897	65.2157778899635	10.7543604140741	1.16513471246564	39.7151009245239	6.85600315580242	104.985814510104	4.90185039472742	38.1153652678222	-2.93666362012441	0.0014244188125537	0.0330265251897421	SCN11A	13	23602977	23692220	-	6091	protein_coding	sodium voltage-gated channel alpha subunit 11 [Source:VGNC Symbol;Acc:VGNC:92631]	-
ENSSSCG00000011212	74.8084988954303	86.4697034906548	105.398220498247	83.5496199595825	131.717694907016	80.4770941829691	240.030293622782	97.864679768074	85.0548340099915	202.712494302258	379.039031613648	302.909891045545	93.7368053223166	217.935204060383	-1.21620636998085	0.0014247478354555	0.0330265251897421	-	13	12336972	12507680	+	2671	pseudogene	-	THR-like
ENSSSCG00000014310	452.057071896672	1459.69094702082	60.4743888104696	323.300703321863	635.53787792635	5001.65140347153	88.7659199057836	244.123981399481	104.862124121907	393.841417501529	22.5268675119222	442.317284083551	1322.11873207462	216.072932420696	2.61274191555897	0.00143367504083653	0.0331345469859737	CXCL14	2	137803988	137812914	-	1514	protein_coding	C-X-C motif chemokine ligand 14 [Source:VGNC Symbol;Acc:VGNC:87105]	-
ENSSSCG00000040845	17500.9139701652	5061.5658578994	2448.34882698387	3411.00404965426	4671.86199123321	1022.05909612371	573.355380615929	1845.44824705511	1960.92172107967	785.200641195275	465.228785572307	3015.33027904429	5685.95896534328	1440.91417576043	1.98044807414375	0.00145574206203209	0.0333701889289557	AGPAT2	AEMK02000682.1	936921	1106715	+	1469	protein_coding	1-acylglycerol-3-phosphate O-acyltransferase 2 [Source:VGNC Symbol;Acc:VGNC:85184]	-
ENSSSCG00000024428	34.1981709236253	11.3234135523477	28.5093547249356	42.3802420084839	27.9900101677408	10.7302792243959	0.905774692916159	221.539824529926	1127.85040166674	10.7561731670586	108.716621470581	6.88431570558056	25.8552451002549	246.108851872133	-3.24958323214227	0.0014677677145199	0.0335338814881477	CHRNA9	8	31443043	31456384	+	1611	protein_coding	cholinergic receptor nicotinic alpha 9 subunit [Source:VGNC Symbol;Acc:VGNC:86671]	-
ENSSSCG00000008970	34.1981709236253	37.0584443531378	20.7340761635896	24.2172811477051	21.40412542239	73.7706696677217	8.15197223624543	13.9806685382963	13.9816165495876	18.2027545904068	15.6708643561198	13.7686314111611	35.2304612796949	13.9594179469695	1.32180496117232	0.00148450347361365	0.0337835829620943	CDKL2	8	71231148	71260874	-	4576	protein_coding	cyclin dependent kinase like 2 [Source:VGNC Symbol;Acc:VGNC:86511]	-
ENSSSCG00000001869	69.4650346886139	162.645394660994	146.866372825426	201.003433525952	121.015632195821	72.4293847646722	143.112401480753	306.499271801111	285.458004554081	350.816724833295	485.796795039714	182.434366197885	128.904208776913	292.352927317806	-1.18061264825304	0.00150224024566449	0.0341332588344853	PEAK1	7	57223851	57503639	-	6988	protein_coding	pseudopodium enriched atypical kinase 1 [Source:VGNC Symbol;Acc:VGNC:91300]	-
novel.375	8.54954273090632	18.5292221765689	18.1423166431409	8.47604840169677	4.11617796584424	1.34128490304949	1.81154938583232	3.22630812422222	0	0.827397935927582	2.93828706677247	0.86053946319757	9.85909880353443	1.61068032932536	2.62994997034636	0.00150449550689986	0.0341332588344853	-	15	84736119	84753715	+	595	-	-	-
ENSSSCG00000038429	8.54954273090632	68.9698825461175	6.91135872119652	15.7412327460083	30.4597169472474	211.923014681819	2.71732407874848	3.22630812422222	11.6513471246564	25.649336013755	5.87657413354493	6.88431570558056	57.0924580622158	9.33420086341793	2.60338549697714	0.00150801156280445	0.0341332588344853	-	10	66433252	66436882	-	1932	lncRNA	-	-
ENSSSCG00000010577	11.7556212549962	6.17640739218963	13.822717442393	24.2172811477051	13.9950050838704	60.3578206372268	9.05774692916159	2.15087208281481	0	3.30959174371033	2.93828706677247	8.6053946319757	21.7208088263969	4.34364874240582	2.28558738310003	0.00150840391919094	0.0341332588344853	ELOVL3	14	113226621	113230208	+	1747	protein_coding	ELOVL fatty acid elongase 3 [Source:VGNC Symbol;Acc:VGNC:87659]	-
ENSSSCG00000046390	0	16.4704197125057	17.2783968029913	8.47604840169677	18.1111830497147	5.36513961219794	23.5501420158201	31.1876452008148	45.4402537861598	60.4000493227135	97.9429022257488	14.6291708743587	10.9501979298511	45.5250272376026	-2.03927757850369	0.00151460949449312	0.0341332588344853	-	10	21116351	21120963	+	4567	pseudogene	-	-
ENSSSCG00000045471	0	4.11760492812642	9.50311824164521	0	0	8.04770941829691	9.05774692916159	32.2630812422222	57.0916009108162	19.0301525263344	25.4651545786947	7.74485516877813	3.61140543134476	25.1087652260012	-2.79777580723114	0.00152571726091779	0.0342338488162801	-	6	91361009	91369329	+	4756	lncRNA	-	-
ENSSSCG00000051427	28.8547067168088	13.3822160164109	7.77527856134609	12.1086405738525	13.1717694907016	2.68256980609897	3.62309877166464	4.30174416562963	1.16513471246564	3.30959174371033	4.89714511128744	1.72107892639514	12.9958635275365	3.16963223852547	2.03698900165565	0.00153031753223936	0.0342897208282902	-	4	103377240	103407906	+	5023	lncRNA	-	-
ENSSSCG00000014287	565.338513081181	373.672647227473	203.885082275297	418.958963855298	394.329849127878	122.056926177503	149.452824331166	138.731249341556	173.60507215738	225.052238572302	134.181776049276	140.267932501204	346.373663624105	160.215182158814	1.11237639533215	0.00153586905743849	0.0343699928174215	SHROOM1	2	135149046	135152494	-	2562	protein_coding	shroom family member 1 [Source:VGNC Symbol;Acc:VGNC:92860]	-
ENSSSCG00000000298	221.219418162201	277.938332648533	101.942541137649	112.610357336829	141.596522025042	68.4055300555238	73.3677501262089	34.413953325037	17.4770206869845	104.252139926875	21.5474384896647	64.5404597398178	153.952116894296	52.5997937157647	1.54524085159674	0.00155098994442351	0.0346639301919493	-	5	19753847	19763288	-	2582	protein_coding	protein phosphatase 1 regulatory inhibitor subunit 1A [Source:VGNC Symbol;Acc:VGNC:91727]	-
ENSSSCG00000050584	0	4.11760492812642	8.63919840149565	0	1.6464711863377	2.68256980609897	16.3039444724909	5.37718020703704	16.3118859745189	18.2027545904068	28.4034416454672	7.74485516877813	2.84764072034312	15.3906770097832	-2.39360521420242	0.0015604269680525	0.0346995606190384	-	13	46220925	46247500	-	2731	lncRNA	-	-
ENSSSCG00000047324	85.4954273090632	117.351740451603	151.185972026174	102.923444877747	106.197391518781	42.9211168975835	135.866203937424	152.711917879852	305.265294665997	167.961780993299	244.857255564372	235.787812916134	101.012515513492	207.07504432618	-1.03069400514957	0.00156252389839955	0.0346995606190384	-	14	7700887	7703010	-	2070	pseudogene	-	-
ENSSSCG00000018063	2413.10843579831	3038.7924369573	2288.5236565562	13107.6034211954	1883.56303717032	60301.4866712988	2701.02013427599	4558.773379526	3761.05485183907	1644.03969868811	679.723741446697	1048.13706617464	13838.846276496	2398.79147865842	2.52834542897494	0.00156917018072566	0.0348028786589154	-	MT	2274	3844	+	1571	Mt_rRNA	-	-
ENSSSCG00000010606	189.158632921302	306.761567145418	236.714036200981	778.585588898718	311.183054217824	264.233125900749	495.458757025139	722.693019825778	816.759433438411	698.323857922879	1646.42018641484	652.288913103758	347.772667547499	838.657361288467	-1.27046928893742	0.0015793635804745	0.0349845067223127	SLK	14	114899147	114954824	+	5231	protein_coding	STE20 like kinase [Source:VGNC Symbol;Acc:VGNC:98328]	-
novel.1181	20.3051639859025	25.7350308007901	23.3258356840383	15.7412327460083	12.3485338975327	12.0715641274454	29.8905648662333	22.5841568695555	39.6145802238316	48.8164782197273	67.5806025357667	37.8637363806931	18.2545602069529	41.0583531826346	-1.16511324854347	0.00158302550664043	0.0350211789840416	-	AEMK02000305.1	7721	60759	+	2337	-	PF14652:Domain of unknown function (DUF4457)	-
ENSSSCG00000039922	799.382245339741	1972.33276057256	990.916056651551	509.773768159192	964.008879600721	1427.12713684465	796.175955073304	463.512933846592	255.164502029974	644.542992087586	316.355574189169	444.898902473144	1110.59014119474	486.775143283295	1.18954152043762	0.00158741085329959	0.0350564818472682	CDC42EP5	6	58857090	58857551	+	462	protein_coding	CDC42 effector protein 5 [Source:VGNC Symbol;Acc:VGNC:86459]	-
ENSSSCG00000016577	1814.64044463487	1264.10471293481	854.41672190792	1369.48724890272	1031.51419824057	3769.01057756905	764.473840821238	1090.49214598711	717.722982878832	719.008806321069	661.114590023805	613.564637259867	1683.86231736499	761.062833881987	1.14539938680598	0.00159089936993436	0.0350620561896517	ATP6V1F	18	19753763	19756648	-	692	protein_coding	ATPase H+ transporting V1 subunit F [Source:VGNC Symbol;Acc:VGNC:85676]	-
ENSSSCG00000001691	44.8850993372582	24.7056295687585	6.04743888104696	6.05432028692627	11.5252983043639	18.7779886426928	4.5288734645808	6.45261624844444	3.49540413739691	4.13698967963791	1.95885804451498	7.74485516877813	18.6659625035078	4.71959945722553	1.974873909714	0.00159967346553997	0.035122390366038	RSPH9	7	38625787	38641410	+	966	protein_coding	radial spoke head component 9 [Source:VGNC Symbol;Acc:VGNC:92482]	-
ENSSSCG00000008057	201.982947017662	286.173542504786	230.666597319934	254.281452050903	236.268615239459	690.761725070485	161.227895339076	219.388952447111	142.146434920808	134.038465620268	83.2514668918865	67.1220781294105	316.689146533872	134.529215558093	1.23464158988208	0.00160893023620917	0.0352812528555668	-	3	39522160	39533741	-	3153	protein_coding	amidohydrolase domain containing 2 [Source:VGNC Symbol;Acc:VGNC:98864]	-
ENSSSCG00000039342	50.2285635440747	24.7056295687585	11.2309579219443	0	0.823235593168848	30.8495527701382	3.62309877166464	1.07543604140741	3.49540413739691	0	0	2.58161838959271	19.6396565663474	1.79592622334361	3.45896470223441	0.00164982673187919	0.0359971570061891	DNAI1	10	32275175	32355399	-	2521	protein_coding	dynein axonemal intermediate chain 1 [Source:HGNC Symbol;Acc:HGNC:2954]	-
novel.1193	0	26.7644320328217	7.77527856134609	10.8977765164673	35.3991305062605	29.5082678670887	120.468034157849	53.7718020703704	116.513471246564	22.3397442700447	292.849277654989	14.6291708743587	18.3908142473307	103.428583379029	-2.49074736814725	0.00165224806483958	0.0360049812381709	-	AEMK02000387.1	6123	27984	-	4396	-	-	-
ENSSSCG00000008834	59.8467991163443	71.0286850101808	9.50311824164521	13.3195046312378	13.1717694907016	100.596367728711	9.96352162207775	8.60348833125926	3.49540413739691	21.5123463341171	13.7120063116048	6.88431570558056	44.5777073698035	10.6951804070061	2.04554958315019	0.00166022533401376	0.0361337072384166	SPATA18	8	39148906	39205255	+	4423	protein_coding	spermatosis associated 18 [Source:VGNC Symbol;Acc:VGNC:98966]	-
ENSSSCG00000010142	90.8388915158797	100.881320739097	176.239647390511	156.201463402698	135.83387287286	21.4605584487918	348.723256772721	244.123981399481	256.32963674244	335.923561986598	253.672116764689	188.458142440268	113.57595906164	271.2051160177	-1.25294395233624	0.00167243830278851	0.036165488880501	RYR2	14	53652245	54406355	-	16445	protein_coding	ryanodine receptor 2 [Source:VGNC Symbol;Acc:VGNC:92534]	-
ENSSSCG00000051619	44.8850993372582	10.2940123203161	5.18351904089739	21.7955530329346	6.58588474535078	8.04770941829691	6.34042285041311	0	1.16513471246564	0.827397935927582	0.979429022257488	6.02377624238299	16.131962982509	2.5560267939078	2.62604547467277	0.00167549298056838	0.036165488880501	-	11	16912020	16935201	+	4124	lncRNA	-	-
ENSSSCG00000013003	457.400536103488	477.642171662665	390.491767747603	1361.01120050102	581.204328777207	556.633234765536	350.534806158554	292.518603262815	210.88938295628	405.424988604515	213.515526852132	335.610390647052	637.397206592921	301.415616413558	1.07927103573143	0.00167855900224563	0.036165488880501	ZNHIT2	2	7075027	7076598	+	1572	protein_coding	zinc finger HIT-type containing 2 [Source:VGNC Symbol;Acc:VGNC:95314]	-
ENSSSCG00000009050	135.723990853138	127.645752771919	169.328288669315	99.2908527055908	107.02062711195	76.4532394738207	427.525655056427	181.748690997852	215.549921806143	277.17830853574	129.284630937988	213.413786872997	119.243791930956	240.783499034525	-1.01213114382154	0.00168033294082419	0.036165488880501	INPP4B	8	84811772	85514518	+	5006	protein_coding	inositol polyphosphate-4-phosphatase type II B [Source:VGNC Symbol;Acc:VGNC:89141]	-
ENSSSCG00000003112	362.286873222156	287.202943736818	212.524280676793	98.0799886482055	186.05124405616	199.851450554373	152.170148409915	92.487499561037	36.1191760864347	145.622036723254	55.8274542686768	66.2615386662129	224.332796815751	91.4146422859218	1.29314747961572	0.00172610515170105	0.037059244062659	-	6	53037103	53046887	-	3654	protein_coding	-	-
novel.115	36.3355566063519	53.5288640656435	46.6516713680765	7.26518434431152	46.9244288106243	36.2146923823361	0	0	0	19.857550462262	0	3.44215785279028	37.8200662628906	3.88328471917537	3.25517107846703	0.00173356962182073	0.0371737810182811	-	10	10146131	10153668	+	667	-	-	-
ENSSSCG00000003262	495.873478392567	558.964868993162	474.291992242111	296.661694059387	437.138099972658	914.756303879749	396.729315497278	258.104649937778	180.595880432174	340.060551666236	160.626359650228	232.345655063344	529.614406256606	261.410402041173	1.01725941569569	0.00175878870521593	0.0376682906129374	TFPT	6	56011491	56018170	+	1245	protein_coding	TCF3 fusion partner [Source:VGNC Symbol;Acc:VGNC:93923]	-
ENSSSCG00000048979	38.4729422890785	44.264252977359	21.5979960037391	53.2780185249511	35.3991305062605	41.579831994534	27.1732407874848	18.2824127039259	17.4770206869845	23.1671422059723	10.7737192448324	12.9080919479636	39.0986953826537	18.2969379295272	1.08507126075348	0.00176474226202046	0.0377032756224812	-	2	5174746	5181340	-	5358	lncRNA	-	-
ENSSSCG00000038924	0	2.05880246406321	0	13.3195046312378	2.46970677950654	1.34128490304949	2.71732407874848	58.073546236	32.6237719490378	2.48219380778275	202.7418076073	0	3.19821646297617	49.7731072798115	-3.97688094212842	0.00176758326633012	0.0377178067405773	-	2	18618271	18726548	-	891	lncRNA	-	-
ENSSSCG00000018631	30.9920923995354	6.17640739218963	9.50311824164521	2.42172811477051	9.05559152485733	14.7541339335443	1.81154938583232	2.15087208281481	2.33026942493127	2.48219380778275	4.89714511128744	2.58161838959271	12.1505119344237	2.70894136704022	2.16274602336669	0.00178035131234672	0.0378489939830423	-	2	94347429	94347491	+	63	snoRNA	-	-
ENSSSCG00000031170	447.782300531219	464.259955646254	751.610260930122	1193.91196058186	613.310516910792	413.115750139242	842.370464412028	1908.89897349815	2968.76324736244	900.208954289209	1337.90004440373	1073.95325007057	647.331790789915	1505.34915567269	-1.21729860940932	0.00179678644749096	0.0380123332372108	TMEM123	9	33084822	33160311	-	3741	protein_coding	transmembrane protein 123 [Source:VGNC Symbol;Acc:VGNC:94072]	-
novel.66	12.8243140963595	11.3234135523477	7.77527856134609	2.42172811477051	2.46970677950654	33.5321225762371	4.5288734645808	0	1.16513471246564	1.65479587185516	1.95885804451498	0	11.7244272800946	1.55127701556943	2.88728610951452	0.00180097891487143	0.0380123332372108	-	1	7489128	7491984	-	563	-	-	-
ENSSSCG00000013148	19.2364711445392	106.028326899255	71.7053467324139	41.1693779510986	91.3791508417421	50.9688263158804	5.43464815749695	32.2630812422222	1.16513471246564	0.827397935927582	31.3417287122396	5.16323677918542	63.4145833141549	12.6992045899229	2.32682382946456	0.00181654999742894	0.0382379081489012	GLYATL2	2	12279731	12337494	+	3108	protein_coding	glycine-N-acyltransferase like 2 [Source:HGNC Symbol;Acc:HGNC:24178]	-
ENSSSCG00000046539	29.9233995581721	13.3822160164109	19.0062364832904	0	8.23235593168848	0	1.81154938583232	0	0	1.65479587185516	0	0.86053946319757	11.7573679982603	0.721147453480842	3.96818163474752	0.00182323246792407	0.0382966579153003	-	X	75889147	75893318	-	4172	protein_coding	-	-
ENSSSCG00000027045	337.7069378708	292.349949896976	133.907575223183	61.7540669266479	144.066228804548	48.2862565097815	96.917892142029	38.7156974906667	17.4770206869845	43.0246926682343	29.3828706677247	87.7750252461522	169.678502538656	52.2155331502985	1.69823291699858	0.00183684127425375	0.0385361351467539	LRRC56	2	304429	323700	+	2435	protein_coding	leucine rich repeat containing 56 [Source:VGNC Symbol;Acc:VGNC:89851]	-
novel.1227	94.0449700399696	20.5880246406321	0.863919840149565	13.3195046312378	4.93941355901309	5.36513961219794	3.62309877166464	1.07543604140741	1.16513471246564	4.96438761556549	1.95885804451498	6.02377624238299	23.1868287205333	3.13511523800019	2.86391893964964	0.00184583763250217	0.0385789718156978	-	AEMK02000682.1	1420597	1429581	+	1020	-	-	-
ENSSSCG00000036348	38.4729422890785	37.0584443531378	38.8763928067304	14.530368688623	27.166774574572	20.1192735457423	84.2370464412028	51.6209299875555	20.9724248243815	98.4603543753822	145.934924316366	61.0983018870275	29.370699376314	77.0539969719859	-1.38784284193041	0.00184736981266046	0.0385789718156978	-	2	142908041	142910281	+	2226	pseudogene	-	-
ENSSSCG00000001846	44.8850993372582	26.7644320328217	11.2309579219443	26.6390092624756	9.05559152485733	24.1431282548907	4.5288734645808	8.60348833125926	16.3118859745189	6.61918348742065	5.87657413354493	3.44215785279028	23.7863697223747	7.56369387401914	1.66884476541534	0.0018499340824829	0.0385789718156978	WDR93	7	55264264	55316397	+	2423	protein_coding	WD repeat domain 93 [Source:VGNC Symbol;Acc:VGNC:94951]	-
ENSSSCG00000030354	42.7477136545316	29.8526357289166	30.2371944052348	102.923444877747	30.4597169472474	30.8495527701382	103.258314992442	73.1296508157037	96.7061811346478	137.348057363979	152.790927472168	62.8193808134226	44.5117097306358	104.342085432061	-1.23555583892003	0.00186297769434118	0.0388046248863071	MAP3K2	15	25087738	25178060	+	4645	protein_coding	mitogen-activated protein kinase kinase kinase 2 [Source:VGNC Symbol;Acc:VGNC:98107]	-
ENSSSCG00000007501	103.663205612239	249.115098151648	30.2371944052348	42.3802420084839	0	80.4770941829691	0	1.07543604140741	1.16513471246564	4.13698967963791	35.2594448012696	0.86053946319757	84.3121390600959	7.08292411632968	3.57313858252649	0.00187755841481931	0.0389113306135974	BMP7	17	57584091	57676944	-	4825	protein_coding	bone morphotic protein 7 [Source:VGNC Symbol;Acc:VGNC:95491]	-
novel.743	18.1677783031759	5.14700616015803	9.50311824164521	19.3738249181641	3.29294237267539	10.7302792243959	8.15197223624543	133.354069134518	113.018067109167	12.4109690389137	21.5474384896647	22.3740260431368	11.0358248700357	51.8094236752743	-2.23607128015938	0.00187924673201161	0.0389113306135974	-	4	95724998	95728514	+	3449	-	-	-
ENSSSCG00000051637	0	22.6468271046953	15.5505571226922	4.84345622954101	31.2829525404162	4.02385470914846	46.1945093387241	45.1683137391111	67.5778133230069	49.6438761556549	34.2800157790121	63.6799202766202	13.0579412844155	51.0907414353549	-1.94703947632288	0.00190183553424734	0.0391930805788515	-	10	19353123	19359474	-	6306	pseudogene	-	-
ENSSSCG00000011854	70.5337275299772	113.234135523477	102.806460977798	152.568871230542	98.7882711802617	18.7779886426928	170.285642268238	202.181975784593	168.944533307517	234.981013803433	268.363552098552	226.321878820961	92.7849091807914	211.846432680549	-1.18929122001559	0.00190685649290856	0.0392502123628762	LRCH3	13	134406080	134539332	+	8719	protein_coding	leucine rich repeats and calponin homology domain containing 3 [Source:VGNC Symbol;Acc:VGNC:89803]	-
ENSSSCG00000014957	23.5112425099924	52.4994628336119	0	16.9520968033935	4.11617796584424	26.8256980609897	4.5288734645808	4.30174416562963	4.66053884986255	2.48219380778275	2.93828706677247	2.58161838959271	20.6507796956386	3.58220929070348	2.5302548531594	0.00191545191649382	0.0393806987071844	C11orf97	9	26648086	26669964	+	1003	protein_coding	chromosome 9 C11orf97 homolog [Source:VGNC Symbol;Acc:VGNC:86091]	-
ENSSSCG00000003848	14646.4353908839	5770.82330676918	837.138325104929	4683.62217396616	7736.76810460083	405.068040720945	288.036352347339	2911.20536408985	1731.39018272394	750.449927886317	1122.42565950708	703.060741432415	5679.97589034099	1251.09470466449	2.18280022617386	0.00192480625247444	0.0395146400191732	LRP8	6	158905460	158982873	+	3968	protein_coding	LDL receptor related protein 8 [Source:VGNC Symbol;Acc:VGNC:89822]	-
ENSSSCG00000033647	7.48084988954303	7.20580862422124	13.822717442393	6.05432028692627	5.76264915218193	1.34128490304949	22.644367322904	20.4332847867407	15.1467512620533	28.1315298215378	11.7531482670899	18.9318681903465	6.94460504971917	19.5068249417787	-1.46032430137085	0.00196595103399322	0.0400416281194302	-	7	13856658	13919401	-	1173	pseudogene	-	-
ENSSSCG00000003161	105.800591294966	186.321622997721	85.5280641748069	148.936279058386	72.4447321988586	163.636758172037	62.498453811215	75.2805228985185	89.715372859854	58.7452534508583	26.4445836009522	43.8875126230761	127.111341316129	59.4286165407457	1.09734039123808	0.00198963622387015	0.0403158357125015	-	6	54612864	54644318	+	2201	protein_coding	proline rich and Gla domain 2 [Source:VGNC Symbol;Acc:VGNC:91868]	-
ENSSSCG00000013020	344.11909491898	289.261746200881	209.932521156344	416.537235740527	184.404772869822	308.495527701382	143.112401480753	204.332847867407	203.898574681486	148.931628466965	66.6011735135092	86.9144857829546	292.125149764656	142.298518632179	1.03816742053791	0.00199096249694508	0.0403158357125015	MAP4K2	2	7365231	7378998	+	2967	protein_coding	mitogen-activated protein kinase kinase kinase kinase 2 [Source:VGNC Symbol;Acc:VGNC:98112]	-
ENSSSCG00000049831	10.6869284136329	66.9110800820543	19.87015632344	55.6997466397216	4.11617796584424	5.36513961219794	1.81154938583232	2.15087208281481	10.4862124121907	7.44658142334824	0	0	27.1082048394818	3.64920255069768	2.90604425345882	0.00199781558956685	0.0403609619396868	-	5	92186958	92190658	-	3701	protein_coding	-	-
ENSSSCG00000014008	5.34346420681645	5.14700616015803	11.2309579219443	14.530368688623	11.5252983043639	13.4128490304949	3.62309877166464	6.45261624844444	1.16513471246564	1.65479587185516	0.979429022257488	0.86053946319757	10.1983240520668	2.45593568164749	2.06878007361921	0.00200722960496323	0.0403742998064966	SCGB3A1	2	78125960	78127783	+	435	protein_coding	secretoglobin family 3A member 1 [Source:VGNC Symbol;Acc:VGNC:92622]	-
ENSSSCG00000012854	221.219418162201	132.792758932077	96.7590220967513	75.0735715578857	131.717694907016	242.772567451957	47.1002840316403	52.6963660289629	53.5961967734193	76.1206101053375	115.572624626384	69.7036965190032	150.055838851315	69.1316296807911	1.11527664612039	0.00200772799954392	0.0403742998064966	RASSF7	2	329711	332522	+	1920	protein_coding	Ras association domain family member 7 [Source:VGNC Symbol;Acc:VGNC:92127]	-
ENSSSCG00000031242	13.8930069377228	4.11760492812642	0	2.42172811477051	0	30.8495527701382	0	0	0	0.827397935927582	0	0	8.54698212512631	0.13789965598793	5.10321756511075	0.00201130652674299	0.0403997185550045	-	5	63203698	63237897	+	2571	protein_coding	-	-
novel.1082	10.6869284136329	1.02940123203161	6.04743888104696	2.42172811477051	11.5252983043639	97.9137979226124	0	0	0	5.79178555149307	2.93828706677247	1.72107892639514	21.6040988114097	1.74185859077678	3.59129637611621	0.00202079938598072	0.0404971909096366	-	8	45335484	45339434	-	1214	-	-	-
ENSSSCG00000039222	13540.3383000729	5989.05636795988	3625.87156910772	5591.7702170051	6227.77726232233	20159.5120928338	4186.49063065849	4635.12933846592	3989.42125548234	4511.8009446131	3368.2564075435	2452.53747011307	9189.05430155028	3857.27267447941	1.2522900180249	0.00202512364349301	0.040529473376162	-	16	6384350	6440503	+	1787	protein_coding	-	-
ENSSSCG00000005170	79.0832702608835	155.439586036772	147.730292665576	421.380691970068	202.515955919537	77.7945243768702	230.972546693621	322.630812422222	477.705232110911	423.627743194922	1591.57216116842	353.681719374201	180.657386871618	566.698369160716	-1.64941986641156	0.0020458963085662	0.0406395177685686	DENND4C	1	203449834	203601295	-	7872	protein_coding	DENN domain containing 4C [Source:VGNC Symbol;Acc:VGNC:87253]	-
ENSSSCG00000035582	0	38.0878455851694	14.6866372825426	10.8977765164673	7.40912033851963	8.04770941829691	15.3981697795747	25.8104649937778	137.485896070945	25.649336013755	295.787564721761	13.7686314111611	13.1881815234993	85.6500104984959	-2.69651052358653	0.00205023802355846	0.0406395177685686	GIPC2	6	135077638	135217785	-	6949	protein_coding	GIPC PDZ domain containing family member 2 [Source:VGNC Symbol;Acc:VGNC:88454]	-
ENSSSCG00000039778	88.7015058331531	100.881320739097	50.1073507286748	61.7540669266479	79.8538525373782	54.9926810250289	50.7233828033049	165.617150376741	193.412362269296	154.723414018458	179.23551107312	157.478721765155	72.7151296316634	150.198423717679	-1.04434489722709	0.00205118391028983	0.0406395177685686	-	8	8251512	8254091	+	2580	protein_coding	-	-
ENSSSCG00000006023	40.610327971805	39.117246817201	39.74031264688	42.3802420084839	19.7576542360523	18.7779886426928	10.8692963149939	11.8297964554815	9.32107769972509	24.8219380778275	10.7737192448324	18.071328727149	33.3972953871858	14.2811927533349	1.21200731660953	0.00205358941962644	0.0406410468475957	SYBU	4	27899969	27974660	+	3265	protein_coding	syntabulin [Source:VGNC Symbol;Acc:VGNC:93649]	-
ENSSSCG00000050598	0	2.05880246406321	7.77527856134609	0	2.46970677950654	1.34128490304949	1.81154938583232	5.37718020703704	15.1467512620533	13.2383669748413	46.033164046102	17.2107892639514	2.27417878466089	16.4696335233029	-2.80029507505526	0.00208032544898791	0.0409380842300834	-	7	96955957	96960795	-	1672	lncRNA	-	-
ENSSSCG00000006153	496.94217123393	871.90284353077	567.595334978264	520.671544675659	626.482286401493	3472.58661399512	392.200442032697	383.930666782444	255.164502029974	655.299165254645	171.40007889506	271.069930907235	1092.69679913587	354.844130983676	1.6219736753138	0.00208621719918034	0.0410077941573118	FABP5	4	55275202	55282908	-	3583	protein_coding	fatty acid binding protein 5 [Source:VGNC Symbol;Acc:VGNC:98794]	-
ENSSSCG00000004355	0	5.14700616015803	0	0	0	0	0.905774692916159	25.8104649937778	17.4770206869845	9.1013772952034	4.89714511128744	9.46593409517327	0.857834360026338	11.2762861458904	-3.70366287543859	0.00214351454581703	0.0419343641484844	-	1	66579143	66579910	-	468	protein_coding	-	-
ENSSSCG00000016086	55.5720277508911	86.4697034906548	83.8002244945078	146.514550943616	107.02062711195	59.0165357341774	113.22183661452	168.843458500963	274.97179214189	144.794638787327	237.021823386312	140.267932501204	89.7322782542995	179.853580322036	-1.00095900639633	0.00215017220927491	0.0419343641484844	C2orf69	15	103541875	103560941	+	9722	protein_coding	chromosome 2 open reading frame 69 [Source:HGNC Symbol;Acc:HGNC:26799]	-
ENSSSCG00000041488	10.6869284136329	8.23520985625284	0.863919840149565	16.9520968033935	0	2.68256980609897	0.905774692916159	1.07543604140741	0	0	0	0	6.57012078658797	0.330201789053928	4.24333311797889	0.00218636650473303	0.0424505309678699	-	1	269933142	269944279	-	2022	lncRNA	-	-
ENSSSCG00000032877	436.026679276223	386.025462011852	628.069723788734	107.766901107288	489.825177935464	965.72513019563	224.632123843207	179.597818915037	72.2383521728695	282.142696151305	151.811498449911	238.369431305727	502.239845719198	191.465320139676	1.39013968248165	0.00223246225971539	0.0431535202030257	-	2	130026612	130401158	+	6051	protein_coding	multiple EGF like domains 10 [Source:VGNC Symbol;Acc:VGNC:100170]	-
ENSSSCG00000033958	375.111187318515	359.26102997903	187.470605312456	410.482915453601	276.607159304733	323.249661634926	296.188324583584	851.745344794666	873.851034349227	482.37299664578	1740.44537255156	401.871929313265	322.030426500543	774.412500373013	-1.26613039296514	0.00226297420515716	0.0435977564981119	RYR3	7	80640245	81208334	-	15641	protein_coding	ryanodine receptor 3 [Source:HGNC Symbol;Acc:HGNC:10485]	-
ENSSSCG00000012676	41.6790208131683	84.4109010265916	74.2971062528626	140.460230656689	57.6264915218193	84.5009488921176	84.2370464412028	141.957557465778	199.238035831624	137.348057363979	821.740949674033	132.523077332426	80.4957831938748	252.840787351507	-1.65245281735985	0.00226543484066385	0.0435977564981119	MBNL3	X	108489557	108612875	-	6056	protein_coding	muscleblind like splicing regulator 3 [Source:VGNC Symbol;Acc:VGNC:90056]	-
ENSSSCG00000009877	65.1902633231607	33.970240657043	69.1135872119652	23.0064170903198	36.2223660994293	32.1908376731877	28.9847901733171	17.2069766625185	10.4862124121907	10.7561731670586	15.6708643561198	25.8161838959271	43.2822853425176	18.153533444522	1.25283845558119	0.00227410378477575	0.0436682965492417	IQCD	14	38676307	38698312	-	1839	protein_coding	IQ motif containing D [Source:VGNC Symbol;Acc:VGNC:89187]	-
ENSSSCG00000017802	17.0990854618126	46.3230554414222	102.806460977798	164.677511804394	80.6770881305471	0	9.05774692916159	16.1315406211111	2.33026942493127	23.1671422059723	14.6914353338623	11.1870130215684	68.5972003026624	12.7608579227678	2.4229820516871	0.00227802431845052	0.0436955104159931	BHLHA9	12	46642545	46643219	-	675	protein_coding	basic helix-loop-helix family member a9 [Source:VGNC Symbol;Acc:VGNC:85813]	bHLH
ENSSSCG00000031799	42.7477136545316	53.5288640656435	24.1897555241878	21.7955530329346	27.166774574572	20.1192735457423	18.1154938583232	9.67892437266666	2.33026942493127	19.0301525263344	11.7531482670899	9.46593409517327	31.591322399602	11.7289870907531	1.41521631508208	0.00228371888042825	0.0437537330094211	TMEM139	18	6970891	6973394	-	1389	protein_coding	transmembrane protein 139 [Source:VGNC Symbol;Acc:VGNC:94087]	-
ENSSSCG00000006132	36.3355566063519	132.792758932077	100.21470145735	125.929861968066	206.632133885381	22.8018433518413	201.987756520303	273.160754517481	255.164502029974	273.86871679203	328.108722456259	270.209391444037	104.117809366844	267.083307293347	-1.35563512680035	0.00229092905365809	0.0437986491036165	MMP16	4	48556967	48862986	+	6506	protein_coding	matrix metallopeptidase 16 [Source:VGNC Symbol;Acc:VGNC:90271]	-
ENSSSCG00000024674	58.778106274981	67.9404813140859	37.1485531264313	175.575288320862	52.6870779628063	173.025752493384	80.6139476695382	316.178196173778	270.311253292028	310.274225972843	704.209467003134	111.009590752487	94.1925432487583	298.766113477301	-1.66861203188254	0.00229429752501297	0.0438150583141154	ABL2	9	120892926	120985119	-	8594	protein_coding	ABL proto-onco 2, non-receptor tyrosine kinase [Source:VGNC Symbol;Acc:VGNC:84985]	-
ENSSSCG00000021724	41.6790208131683	32.9408394250114	2.59175952044869	10.8977765164673	5.76264915218193	65.7229602494248	10.8692963149939	2.15087208281481	6.99080827479382	1.65479587185516	6.85600315580242	3.44215785279028	26.5991676127837	5.32732225884173	2.31536249230787	0.00229828494303869	0.0438365205636624	KIF19	12	6775714	6803037	-	3629	protein_coding	kinesin family member 19 [Source:VGNC Symbol;Acc:VGNC:89459]	-
ENSSSCG00000009362	6.41215704817974	8.23520985625284	24.1897555241878	2.42172811477051	15.6414762702081	5.36513961219794	33.5136636378979	19.3578487453333	17.4770206869845	59.5726513867859	43.0948769793295	25.8161838959271	10.3775777376328	33.1387075553764	-1.64811522095606	0.00231351723886405	0.0440375609644187	TRPC4	11	13298950	13516449	-	5237	protein_coding	transient receptor potential cation channel subfamily C member 4 [Source:VGNC Symbol;Acc:VGNC:94462]	-
novel.682	42.7477136545316	16.4704197125057	17.2783968029913	14.530368688623	27.9900101677408	16.0954188365938	12.6808457008262	8.60348833125926	0	9.1013772952034	2.93828706677247	6.88431570558056	22.5187213104977	6.70138568327365	1.73301138723614	0.00232484733055796	0.044205021955217	-	3	42859302	42861299	-	796	-	-	-
ENSSSCG00000047186	79.0832702608835	76.1756911703388	59.61046897032	60.5432028692627	89.7326796554044	53.6513961219794	229.160997307788	186.050435163481	584.897625657749	93.4959667598167	61.7040284022218	74.006393834991	69.7994515080315	204.885907854341	-1.55086078058645	0.0023702619551963	0.0447758900735405	-	X	82031562	82034055	-	2387	lncRNA	-	-
ENSSSCG00000051671	12.8243140963595	6.17640739218963	4.31959920074783	6.05432028692627	5.76264915218193	2.68256980609897	0.905774692916159	3.22630812422222	0	0	0.979429022257488	0	6.30330998908402	0.851918639899311	2.94961991605962	0.00239657102878326	0.0451232028948988	-	13	202943705	202947044	+	1531	protein_coding	-	-
ENSSSCG00000012727	693.581654044776	809.109368376842	1135.19066995653	730.151026603308	1397.8540372007	454.695582133776	1599.59810768994	2003.537345142	3180.81776503119	1599.36021014802	1097.93993395064	1248.64276109967	870.097056385989	1788.31602051024	-1.03859139798851	0.00240745143140661	0.0451850158443037	FMR1	X	120361229	120399835	+	6169	protein_coding	FMRP translational regulator 1 [Source:VGNC Symbol;Acc:VGNC:88175]	-
ENSSSCG00000011918	35.2668637649886	32.9408394250114	50.9712705688243	96.8691245908202	63.3891406740013	21.4605584487918	90.5774692916159	88.1857553954074	114.183201821632	119.145302773572	134.181776049276	86.9144857829546	50.1496329120729	105.53133185241	-1.07122511922822	0.00242718952411588	0.0455065447297988	USF3	13	146230164	146282357	+	9179	protein_coding	upstream transcription factor family member 3 [Source:NCBI gene (formerly Entrezgene);Acc:100513627]	bHLH
ENSSSCG00000032360	227.631575210381	214.115456262574	283.365707569057	536.412777421667	146.535935584055	203.875305263522	195.64733366989	722.693019825778	1603.22536435272	227.534432380085	3045.04483019853	279.67532553921	268.656126218543	1012.3033843277	-1.91395376499134	0.0024426298064595	0.045697859883977	PANX1	9	26443815	26491002	+	6042	protein_coding	pannexin 1 [Source:VGNC Symbol;Acc:VGNC:91166]	-
ENSSSCG00000000399	52.3659492268012	87.4991047226864	222.891318758588	89.6039402465087	242.85449998481	52.3101112189299	386.7657938752	333.385172836296	160.788590320258	283.797492023161	203.721236629558	700.479123042822	124.587487359721	344.822901454549	-1.46584969168082	0.00248758341531502	0.0462415000152543	-	5	21759474	21787521	-	4994	protein_coding	-	-
ENSSSCG00000040577	201.982947017662	292.349949896976	301.508024212198	802.802870046423	273.314216932057	364.82949362946	240.936068315698	196.804795577555	146.80697377067	194.438514942982	164.544075739258	149.733866596377	372.797916955796	182.210715823757	1.03141294728734	0.00249074329057708	0.0462509831244925	-	7	37986944	37987687	-	291	protein_coding	-	-
ENSSSCG00000016510	23.5112425099924	47.3524566734538	34.5567936059826	59.3323388118774	31.2829525404162	34.8734074792866	76.9908488978735	54.8472381117778	59.4218703357474	141.485047043616	73.4571766693116	61.0983018870275	38.4848652701682	77.8834138242257	-1.02430797840992	0.00256469712408097	0.0474656109741807	UBN2	18	10381209	10451255	-	4444	protein_coding	ubinuclein 2 [Source:VGNC Symbol;Acc:VGNC:94664]	-
novel.424	0	14.4116172484425	8.63919840149565	181.629608607788	1.6464711863377	28.1669829640392	0	0	0	0	0	4.30269731598785	39.0823130680172	0.717116219331308	5.73129034576645	0.00257600412482813	0.0475811132263227	-	16	47800753	47801170	+	418	-	-	-
ENSSSCG00000032849	0	99.8519195070657	8.63919840149565	8.47604840169677	7.40912033851963	36.2146923823361	0.905774692916159	6.45261624844444	0	2.48219380778275	6.85600315580242	2.58161838959271	26.7651631718523	3.21303438242308	3.05828669638726	0.00261090542968854	0.047922537020903	MLPH	15	137168049	137219853	+	4045	protein_coding	melanophilin [Source:VGNC Symbol;Acc:VGNC:96225]	-
ENSSSCG00000019309	0	2.05880246406321	7.77527856134609	0	4.93941355901309	0	4.5288734645808	10.7543604140741	6.99080827479382	28.9589277574654	21.5474384896647	20.6529471167417	2.46224909740373	15.5722259195534	-2.58478643419932	0.00261920819130516	0.0480234022891088	SNORA63	13	124586670	124586800	+	131	snoRNA	Small nucleolar RNA SNORA63 [Source:RFAM;Acc:RF00092]	-
novel.1290	0	3.08820369609482	0	0	4.93941355901309	0	6.34042285041311	6.45261624844444	5.82567356232818	23.1671422059723	5.87657413354493	15.4897103375563	1.33793620918465	10.5253565563765	-2.89192531653035	0.00263794316501233	0.0482357988833141	-	X	111092835	111108353	-	431	-	-	-
ENSSSCG00000032017	48.0911778613481	14.4116172484425	2.59175952044869	1.21086405738525	7.40912033851963	12.0715641274454	3.62309877166464	1.07543604140741	4.66053884986255	1.65479587185516	0	0	14.2976838589316	1.83564492246496	2.98363328223107	0.00264941768282001	0.0482357988833141	-	9	66696616	66722545	+	4335	lncRNA	-	-
ENSSSCG00000047137	27.7860138754456	12.3528147843793	4.31959920074783	0	3.29294237267539	21.4605584487918	0.905774692916159	2.15087208281481	2.33026942493127	0.827397935927582	2.93828706677247	0	11.5353214470066	1.52543353389372	2.94610422942212	0.0026521316588692	0.0482357988833141	-	2	149575691	149586554	+	6199	protein_coding	-	-
ENSSSCG00000011760	60.9154919577076	145.145573716456	114.037418899743	326.933295494018	121.015632195821	122.056926177503	249.088040551944	338.762353043333	358.861491439416	292.071471382436	324.191006367229	295.165035876767	148.350723073541	309.689899776854	-1.06344666356506	0.00265566328999512	0.0482357988833141	TBL1XR1	13	115317263	115488176	-	2397	protein_coding	TBL1X receptor 1 [Source:VGNC Symbol;Acc:VGNC:96600]	-
ENSSSCG00000004535	107.937976977692	318.084980697766	177.96748707081	213.112074099805	163.823883040601	257.526701385501	409.410161198104	403.288515527778	567.420604970765	692.532072371386	295.787564721761	203.947852777824	206.408850545363	428.731128594603	-1.05532437169869	0.00272658359791659	0.0490644502078701	TCF4	1	104719137	105079919	-	3818	protein_coding	transcription factor 4 [Source:VGNC Symbol;Acc:VGNC:93823]	bHLH
ENSSSCG00000008641	220.150725320838	240.879888295396	364.574172543116	428.64587631438	377.865137264501	285.69368434954	350.534806158554	649.563369010074	794.621873901564	477.408609030215	1602.34588041325	401.871929313265	319.634914014629	712.724411304487	-1.15652421179309	0.00273577545265382	0.0491791560515679	ADAM17	3	126795426	126853995	+	5538	protein_coding	ADAM metallopeptidase domain 17 [Source:VGNC Symbol;Acc:VGNC:85065]	-
ENSSSCG00000031493	181.677783031759	383.966659547789	252.264593323673	457.706613691626	254.379798289174	902.684739752304	160.32212064616	200.031103701778	194.577496981761	239.945401418999	96.9634732034913	175.550050492304	405.446697939387	177.898274407416	1.18698901290638	0.00274153747271905	0.0492320335250114	CYBA	6	1015154	1021418	+	866	protein_coding	cytochrome b-245 alpha chain [Source:VGNC Symbol;Acc:VGNC:87124]	-
ENSSSCG00000009625	226.562882369018	510.583011087676	350.751455100723	121.086405738525	263.435389814031	509.688263158804	207.4224046778	98.9401158094815	78.0640257351976	206.022086045968	129.284630937988	160.920879617946	330.351234544796	146.77569047073	1.16850828427814	0.00276061486800493	0.0494220846369499	-	14	6834779	6848531	+	1765	protein_coding	PDZ and LIM domain 2 [Source:VGNC Symbol;Acc:VGNC:91282]	-
